# Supplementary material for: Integration of mRNA and miRNA Analysis Reveals the Regulation of Salt Stress Response in Rapeseed (Brassica napus L.)
Source: Plants (Basel). 2025 Aug 4;14(15):2418. doi: 10.3390/plants14152418 (PMC12349528; doi:10.3390/plants14152418)
Supplement: Supplementary file 1 [file plants-14-02418-s001.zip › Supplementary Tables.xlsx]

## Sheet: Table S1
Table S1：Descriptive statistics of salt tolerance phenotypes
Target	Mean	SD	Min	Max	Cv/%
Germination rate	71.16	23.39	9	98	32.87
Seedling rate	27.2	20.78	0	73	76.4
Relative salt damage index	27.17	24.07	1	91	88.59

## Sheet: Table S2
Table S2: RNA-Seq information for B. napus S268 samples
Sample	Obtained reads	Obtained base(Gb)	Q20(%)	Q30(%)	GC(%)
S268-0h-1	21920283	6.51	99.63	98.31	47.6
S268-0h-2	25089661	7.47	99.53	97.91	47.61
S268-0h-3	20570411	6.13	99.61	98.25	46.88
S268-3h-1	20986562	6.24	99.6	98.18	47.24
S268-3h-2	23397383	6.96	99.65	98.41	47.3
S268-3h-3	24877661	7.38	99.63	98.36	46.54
S268-12h-1	24967277	7.44	99.64	98.3	46.56
S268-12h-2	21552616	6.42	99.63	98.27	46.47
S268-12h-3	22049480	6.57	99.62	98.25	46.56
S268-24h-1	21094250	6.29	99.6	98.15	46.09
S268-24h-2	22353416	6.68	99.57	98.02	46.33
S268-24h-3	22255471	6.64	99.6	98.11	46.31

## Sheet: Table S3
Table S3: GO enrichment analysis of the 212 core genes common to the six comparison groups in B. napus S268
ID	Description	GeneRatio	BgRatio	pvalue	geneID
GO:0016054	organic acid catabolic process	21/136	492/62797	4.1487e-21	BnaC09G0561100ZS/BnaC09G0514600ZS/BnaA10G0213000ZS/BnaC09G0250500ZS/BnaA09G0215800ZS/BnaC08G0180400ZS/BnaC05G0537900ZS/BnaC04G0139100ZS/BnaC04G0036600ZS/BnaC03G0811300ZS/BnaA08G0005600ZS/BnaC03G0725400ZS/BnaC02G0170600ZS/BnaA02G0135500ZS/BnaC01G0053800ZS/BnaA09G0688300ZS/BnaA09G0483400ZS/BnaA08G0052000ZS/BnaA06G0425800ZS/BnaA06G0185800ZS/BnaA03G0249000ZS
GO:0046395	carboxylic acid catabolic process	21/136	492/62797	4.1487e-21	BnaC09G0561100ZS/BnaC09G0514600ZS/BnaA10G0213000ZS/BnaC09G0250500ZS/BnaA09G0215800ZS/BnaC08G0180400ZS/BnaC05G0537900ZS/BnaC04G0139100ZS/BnaC04G0036600ZS/BnaC03G0811300ZS/BnaA08G0005600ZS/BnaC03G0725400ZS/BnaC02G0170600ZS/BnaA02G0135500ZS/BnaC01G0053800ZS/BnaA09G0688300ZS/BnaA09G0483400ZS/BnaA08G0052000ZS/BnaA06G0425800ZS/BnaA06G0185800ZS/BnaA03G0249000ZS
GO:0072329	monocarboxylic acid catabolic process	12/136	251/62797	4.17804e-13	BnaC09G0561100ZS/BnaC09G0514600ZS/BnaA10G0213000ZS/BnaC09G0250500ZS/BnaA09G0215800ZS/BnaC08G0180400ZS/BnaC05G0537900ZS/BnaC04G0139100ZS/BnaC04G0036600ZS/BnaC02G0170600ZS/BnaA02G0135500ZS/BnaA09G0483400ZS
GO:0009063	cellular amino acid catabolic process	11/136	233/62797	4.68993e-12	BnaC03G0811300ZS/BnaA08G0005600ZS/BnaC03G0725400ZS/BnaC02G0170600ZS/BnaA02G0135500ZS/BnaC01G0053800ZS/BnaA09G0688300ZS/BnaA08G0052000ZS/BnaA06G0425800ZS/BnaA06G0185800ZS/BnaA03G0249000ZS
GO:0017014	protein nitrosylation	7/136	84/62797	7.53516e-10	BnaC08G0331400ZS/BnaC05G0345400ZS/BnaC05G0280200ZS/BnaA09G0394800ZS/BnaA05G0328400ZS/BnaC02G0102600ZS/BnaA06G0434400ZS
GO:0018119	peptidyl-cysteine S-nitrosylation	7/136	84/62797	7.53516e-10	BnaC08G0331400ZS/BnaC05G0345400ZS/BnaC05G0280200ZS/BnaA09G0394800ZS/BnaA05G0328400ZS/BnaC02G0102600ZS/BnaA06G0434400ZS
GO:1901606	alpha-amino acid catabolic process	9/136	218/62797	1.4177e-09	BnaC03G0725400ZS/BnaC02G0170600ZS/BnaA02G0135500ZS/BnaC01G0053800ZS/BnaA09G0688300ZS/BnaA08G0052000ZS/BnaA06G0425800ZS/BnaA06G0185800ZS/BnaA03G0249000ZS
GO:0009062	fatty acid catabolic process	8/136	180/62797	6.70895e-09	BnaC09G0561100ZS/BnaC09G0250500ZS/BnaA09G0215800ZS/BnaC08G0180400ZS/BnaC05G0537900ZS/BnaC04G0139100ZS/BnaC04G0036600ZS/BnaA09G0483400ZS
GO:0019395	fatty acid oxidation	8/136	190/62797	1.02399e-08	BnaC09G0561100ZS/BnaC09G0250500ZS/BnaA09G0215800ZS/BnaC08G0180400ZS/BnaC05G0537900ZS/BnaC04G0139100ZS/BnaC04G0036600ZS/BnaA09G0483400ZS
GO:0009081	branched-chain amino acid metabolic process	7/136	127/62797	1.37603e-08	BnaC07G0105400ZS/BnaC06G0455700ZS/BnaC03G0811300ZS/BnaA08G0005600ZS/BnaC03G0725400ZS/BnaA09G0688300ZS/BnaA06G0185800ZS
GO:0034440	lipid oxidation	8/136	231/62797	4.66193e-08	BnaC09G0561100ZS/BnaC09G0250500ZS/BnaA09G0215800ZS/BnaC08G0180400ZS/BnaC05G0537900ZS/BnaC04G0139100ZS/BnaC04G0036600ZS/BnaA09G0483400ZS
GO:0009083	branched-chain amino acid catabolic process	5/136	45/62797	5.04147e-08	BnaC03G0811300ZS/BnaA08G0005600ZS/BnaC03G0725400ZS/BnaA09G0688300ZS/BnaA06G0185800ZS
GO:0006635	fatty acid beta-oxidation	7/136	169/62797	9.83693e-08	BnaC09G0561100ZS/BnaC09G0250500ZS/BnaA09G0215800ZS/BnaC08G0180400ZS/BnaC04G0139100ZS/BnaC04G0036600ZS/BnaA09G0483400ZS
GO:0018198	peptidyl-cysteine modification	7/136	197/62797	2.78582e-07	BnaC08G0331400ZS/BnaC05G0345400ZS/BnaC05G0280200ZS/BnaA09G0394800ZS/BnaA05G0328400ZS/BnaC02G0102600ZS/BnaA06G0434400ZS
GO:0009767	photosynthetic electron transport chain	7/136	198/62797	2.88275e-07	BnaC02G0216000ZS/BnaA07G0278800ZS/BnaA06G0091600ZS/BnaA06G0071200ZS/BnaA03G0578600ZS/BnaA05G0392700ZS/BnaA01G0420500ZS
GO:0044242	cellular lipid catabolic process	8/136	361/62797	1.3706e-06	BnaC09G0561100ZS/BnaC09G0250500ZS/BnaA09G0215800ZS/BnaC08G0180400ZS/BnaC05G0537900ZS/BnaC04G0139100ZS/BnaC04G0036600ZS/BnaA09G0483400ZS
GO:0030258	lipid modification	8/136	382/62797	2.08331e-06	BnaC09G0561100ZS/BnaC09G0250500ZS/BnaA09G0215800ZS/BnaC08G0180400ZS/BnaC05G0537900ZS/BnaC04G0139100ZS/BnaC04G0036600ZS/BnaA09G0483400ZS
GO:0016042	lipid catabolic process	8/136	386/62797	2.24979e-06	BnaC09G0561100ZS/BnaC09G0250500ZS/BnaA09G0215800ZS/BnaC08G0180400ZS/BnaC05G0537900ZS/BnaC04G0139100ZS/BnaC04G0036600ZS/BnaA09G0483400ZS
GO:0010218	response to far red light	6/136	192/62797	4.2678e-06	BnaC04G0420700ZS/BnaA07G0167600ZS/BnaA04G0131800ZS/BnaC04G0381200ZS/BnaC04G0066900ZS/BnaA09G0067500ZS
GO:0022900	electron transport chain	7/136	328/62797	8.15977e-06	BnaC02G0216000ZS/BnaA07G0278800ZS/BnaA06G0091600ZS/BnaA06G0071200ZS/BnaA03G0578600ZS/BnaA05G0392700ZS/BnaA01G0420500ZS
GO:0019684	photosynthesis, light reaction	8/136	465/62797	8.76029e-06	BnaC04G0066900ZS/BnaC02G0216000ZS/BnaA07G0278800ZS/BnaA06G0091600ZS/BnaA06G0071200ZS/BnaA03G0578600ZS/BnaA05G0392700ZS/BnaA01G0420500ZS

## Sheet: Table S4
Table S4: KEGG enrichment analysis of the 212 core genes common to the six comparison groups in B. napus S268
ID	Description	GeneRatio	BgRatio	pvalue	geneID
ko00630	Glyoxylate and dicarboxylate metabolism	16/109	306/32033	8.71431e-15	BnaC09G0561100ZS/BnaC09G0514600ZS/BnaC09G0250500ZS/BnaC05G0458000ZS/BnaC05G0284700ZS/BnaC04G0420700ZS/BnaC04G0381200ZS/BnaC04G0036600ZS/BnaC02G0075000ZS/BnaA10G0213000ZS/BnaA09G0651400ZS/BnaA09G0215800ZS/BnaA08G0282000ZS/BnaA08G0052000ZS/BnaA07G0167600ZS/BnaA04G0131800ZS
ko00280	Valine, leucine and isoleucine degradation	12/109	195/32033	3.4469e-12	BnaC09G0250500ZS/BnaC05G0078900ZS/BnaC04G0139100ZS/BnaC03G0811300ZS/BnaC03G0804400ZS/BnaC03G0725400ZS/BnaC03G0367000ZS/BnaA09G0688300ZS/BnaA09G0215800ZS/BnaA08G0010900ZS/BnaA08G0005600ZS/BnaA06G0185800ZS
ko00710	Carbon fixation in photosynthetic organisms	12/109	293/32033	3.89733e-10	BnaC09G0561100ZS/BnaC07G0401300ZS/BnaC05G0345400ZS/BnaC05G0280200ZS/BnaC04G0420700ZS/BnaC04G0381200ZS/BnaA09G0394800ZS/BnaA07G0193000ZS/BnaA07G0167600ZS/BnaA05G0328400ZS/BnaA04G0131800ZS/BnaA03G0427900ZS
ko00195	Photosynthesis	7/109	187/32033	3.72405e-06	BnaC02G0216000ZS/BnaA08G0247900ZS/BnaA07G0278800ZS/BnaA06G0091600ZS/BnaA06G0071200ZS/BnaA03G0578600ZS/BnaA01G0420500ZS
ko00071	Fatty acid degradation	7/109	188/32033	3.85733e-06	BnaC09G0250500ZS/BnaC08G0180400ZS/BnaC04G0139100ZS/BnaC03G0804400ZS/BnaA09G0483400ZS/BnaA09G0215800ZS/BnaA08G0010900ZS
ko00194	Photosynthesis proteins [BR:ath00194]	8/109	268/32033	3.96209e-06	BnaC04G0066900ZS/BnaC02G0216000ZS/BnaA08G0247900ZS/BnaA07G0278800ZS/BnaA06G0091600ZS/BnaA06G0071200ZS/BnaA03G0578600ZS/BnaA01G0420500ZS
ko00410	beta-Alanine metabolism	6/109	180/32033	3.63167e-05	BnaC03G0804400ZS/BnaC03G0725400ZS/BnaC01G0410000ZS/BnaA09G0483400ZS/BnaA08G0010900ZS/BnaA05G0381400ZS
ko00620	Pyruvate metabolism	8/109	383/32033	5.15864e-05	BnaC09G0561100ZS/BnaC09G0250500ZS/BnaC07G0401300ZS/BnaC06G0335400ZS/BnaC03G0804400ZS/BnaA09G0215800ZS/BnaA08G0010900ZS/BnaA03G0427900ZS
ko00640	Propanoate metabolism	5/109	120/32033	5.80801e-05	BnaC03G0811300ZS/BnaC03G0725400ZS/BnaC03G0367000ZS/BnaA09G0483400ZS/BnaA08G0005600ZS
ko00310	Lysine degradation	5/109	129/32033	8.18718e-05	BnaC09G0250500ZS/BnaC03G0804400ZS/BnaC01G0053800ZS/BnaA09G0215800ZS/BnaA08G0010900ZS
ko00592	alpha-Linolenic acid metabolism	5/109	172/32033	0.000313487	BnaC08G0180400ZS/BnaC05G0537900ZS/BnaC04G0139100ZS/BnaA09G0483400ZS/BnaA03G0454900ZS
ko00260	Glycine, serine and threonine metabolism	6/109	284/32033	0.000434667	BnaC05G0284700ZS/BnaC03G0804400ZS/BnaA09G0651400ZS/BnaA08G0282000ZS/BnaA08G0052000ZS/BnaA08G0010900ZS
ko00240	Pyrimidine metabolism	5/109	242/32033	0.00145757	BnaC03G0544700ZS/BnaC01G0410000ZS/BnaA07G0082900ZS/BnaA06G0400500ZS/BnaA05G0381400ZS
ko00630	Glyoxylate and dicarboxylate metabolism	16/109	306/32033	8.71431e-15	BnaC09G0561100ZS/BnaC09G0514600ZS/BnaC09G0250500ZS/BnaC05G0458000ZS/BnaC05G0284700ZS/BnaC04G0420700ZS/BnaC04G0381200ZS/BnaC04G0036600ZS/BnaC02G0075000ZS/BnaA10G0213000ZS/BnaA09G0651400ZS/BnaA09G0215800ZS/BnaA08G0282000ZS/BnaA08G0052000ZS/BnaA07G0167600ZS/BnaA04G0131800ZS
ko00280	Valine, leucine and isoleucine degradation	12/109	195/32033	3.4469e-12	BnaC09G0250500ZS/BnaC05G0078900ZS/BnaC04G0139100ZS/BnaC03G0811300ZS/BnaC03G0804400ZS/BnaC03G0725400ZS/BnaC03G0367000ZS/BnaA09G0688300ZS/BnaA09G0215800ZS/BnaA08G0010900ZS/BnaA08G0005600ZS/BnaA06G0185800ZS
ko00710	Carbon fixation in photosynthetic organisms	12/109	293/32033	3.89733e-10	BnaC09G0561100ZS/BnaC07G0401300ZS/BnaC05G0345400ZS/BnaC05G0280200ZS/BnaC04G0420700ZS/BnaC04G0381200ZS/BnaA09G0394800ZS/BnaA07G0193000ZS/BnaA07G0167600ZS/BnaA05G0328400ZS/BnaA04G0131800ZS/BnaA03G0427900ZS
ko00195	Photosynthesis	7/109	187/32033	3.72405e-06	BnaC02G0216000ZS/BnaA08G0247900ZS/BnaA07G0278800ZS/BnaA06G0091600ZS/BnaA06G0071200ZS/BnaA03G0578600ZS/BnaA01G0420500ZS
ko00071	Fatty acid degradation	7/109	188/32033	3.85733e-06	BnaC09G0250500ZS/BnaC08G0180400ZS/BnaC04G0139100ZS/BnaC03G0804400ZS/BnaA09G0483400ZS/BnaA09G0215800ZS/BnaA08G0010900ZS
ko00194	Photosynthesis proteins [BR:ath00194]	8/109	268/32033	3.96209e-06	BnaC04G0066900ZS/BnaC02G0216000ZS/BnaA08G0247900ZS/BnaA07G0278800ZS/BnaA06G0091600ZS/BnaA06G0071200ZS/BnaA03G0578600ZS/BnaA01G0420500ZS
ko00410	beta-Alanine metabolism	6/109	180/32033	3.63167e-05	BnaC03G0804400ZS/BnaC03G0725400ZS/BnaC01G0410000ZS/BnaA09G0483400ZS/BnaA08G0010900ZS/BnaA05G0381400ZS

## Sheet: Table S5
Table S5：GO and KEGG analysis of the three time-specific modules based on WGCNA
3h MEdarkorange2 GO(BP) Enrichment
ID	Description	GeneRatio	BgRatio	pvalue	p.adjust	qvalue	geneID
GO:0042538	Hyperosmotic salinity response	15/667	257/43843	1.11841e-05	0.0206011	0.0198017	BnaA01G0353200ZS/BnaA02G0160500ZS/BnaA02G0212000ZS/BnaA03G0338300ZS/BnaA05G0407000ZS/BnaA08G0153100ZS/BnaA08G0264100ZS/BnaC01G0184300ZS/BnaC01G0439400ZS/BnaC02G0205300ZS/BnaC03G0769700ZS/BnaC05G0140900ZS/BnaC05G0457600ZS/BnaC07G0509400ZS/BnaC08G0238000ZS
GO:0006972	Hyperosmotic response	16/667	309/43843	2.53052e-05	0.0233061	0.0224018	BnaA01G0353200ZS/BnaA02G0160500ZS/BnaA02G0212000ZS/BnaA03G0338300ZS/BnaA05G0407000ZS/BnaA08G0153100ZS/BnaA08G0264100ZS/BnaC01G0184300ZS/BnaC01G0439400ZS/BnaC02G0205300ZS/BnaC03G0312300ZS/BnaC03G0769700ZS/BnaC05G0140900ZS/BnaC05G0457600ZS/BnaC07G0509400ZS/BnaC08G0238000ZS
GO:0005983	Starch catabolic process	7/667	87/43843	0.000373026	0.134728	0.129501	BnaA09G0090000ZS/BnaA09G0654900ZS/BnaA10G0194100ZS/BnaC08G0516800ZS/BnaC09G0086100ZS/BnaC09G0489600ZS/BnaC09G0602800ZS
GO:0009687	Abscisic acid metabolic process	8/667	117/43843	0.000438855	0.134728	0.129501	BnaA01G0353200ZS/BnaA03G0338300ZS/BnaA05G0387100ZS/BnaA05G0407000ZS/BnaA07G0059300ZS/BnaC01G0439400ZS/BnaC03G0420100ZS/BnaC05G0457600ZS
GO:0043288	Apocarotenoid metabolic process	8/667	117/43843	0.000438855	0.134728	0.129501	BnaA01G0353200ZS/BnaA03G0338300ZS/BnaA05G0387100ZS/BnaA05G0407000ZS/BnaA07G0059300ZS/BnaC01G0439400ZS/BnaC03G0420100ZS/BnaC05G0457600ZS
GO:1902644	Tertiary alcohol metabolic process	8/667	117/43843	0.000438855	0.134728	0.129501	BnaA01G0353200ZS/BnaA03G0338300ZS/BnaA05G0387100ZS/BnaA05G0407000ZS/BnaA07G0059300ZS/BnaC01G0439400ZS/BnaC03G0420100ZS/BnaC05G0457600ZS
GO:0005982	Starch metabolic process	10/667	207/43843	0.00136894	0.284142	0.273117	BnaA05G0086300ZS/BnaA06G0384900ZS/BnaA09G0090000ZS/BnaA09G0654900ZS/BnaA10G0194100ZS/BnaC04G0101500ZS/BnaC08G0516800ZS/BnaC09G0086100ZS/BnaC09G0489600ZS/BnaC09G0602800ZS
GO:0042547	Cell wall modification involved in multidimensional cell growth	4/667	33/43843	0.00153025	0.284142	0.273117	BnaA06G0042800ZS/BnaA09G0508100ZS/BnaA09G0657000ZS/BnaC08G0349500ZS
GO:0045962	Positive regulation of development, heterochronic	4/667	33/43843	0.00153025	0.284142	0.273117	BnaA03G0339700ZS/BnaA03G0447400ZS/BnaC03G0408900ZS/BnaC05G0452400ZS
GO:0043097	Pyrimidine nucleoside salvage	5/667	56/43843	0.00161731	0.284142	0.273117	BnaA06G0384900ZS/BnaA08G0228700ZS/BnaC03G0628400ZS/BnaC03G0628500ZS/BnaC08G0326900ZS
GO:0006714	Sesquiterpenoid metabolic process	8/667	144/43843	0.00169683	0.284142	0.273117	BnaA01G0353200ZS/BnaA03G0338300ZS/BnaA05G0387100ZS/BnaA05G0407000ZS/BnaA07G0059300ZS/BnaC01G0439400ZS/BnaC03G0420100ZS/BnaC05G0457600ZS
GO:0072698	Protein localization to microtubule cytoskeleton	3/667	17/43843	0.00203301	0.312068	0.299959	BnaC05G0488800ZS/BnaC07G0205700ZS/BnaC09G0588000ZS
GO:0009825	Multidimensional cell growth	9/667	186/43843	0.00231423	0.313097	0.300949	BnaA04G0215400ZS/BnaA06G0042800ZS/BnaA07G0226000ZS/BnaA09G0508100ZS/BnaA09G0657000ZS/BnaA10G0040700ZS/BnaC01G0118900ZS/BnaC07G0445900ZS/BnaC08G0349500ZS
GO:0071466	Cellular response to xenobiotic stimulus	8/667	152/43843	0.00237968	0.313097	0.300949	BnaA04G0145300ZS/BnaA07G0159800ZS/BnaA08G0251500ZS/BnaA09G0006100ZS/BnaC03G0334100ZS/BnaC04G0200200ZS/BnaC04G0346000ZS/BnaC09G0618200ZS
GO:0043174	Nucleoside salvage	5/667	63/43843	0.00272842	0.323893	0.311325	BnaA06G0384900ZS/BnaA08G0228700ZS/BnaC03G0628400ZS/BnaC03G0628500ZS/BnaC08G0326900ZS
GO:0009688	Abscisic acid biosynthetic process	5/667	66/43843	0.00334258	0.323893	0.311325	BnaA01G0353200ZS/BnaA03G0338300ZS/BnaA05G0407000ZS/BnaC01G0439400ZS/BnaC05G0457600ZS
GO:0043289	Apocarotenoid biosynthetic process	5/667	66/43843	0.00334258	0.323893	0.311325	BnaA01G0353200ZS/BnaA03G0338300ZS/BnaA05G0407000ZS/BnaC01G0439400ZS/BnaC05G0457600ZS
GO:1902645	Tertiary alcohol biosynthetic process	5/667	66/43843	0.00334258	0.323893	0.311325	BnaA01G0353200ZS/BnaA03G0338300ZS/BnaA05G0407000ZS/BnaC01G0439400ZS/BnaC05G0457600ZS
GO:0009251	Glucan catabolic process	8/667	162/43843	0.00351675	0.323893	0.311325	BnaA09G0090000ZS/BnaA09G0654900ZS/BnaA10G0194100ZS/BnaC03G0614900ZS/BnaC08G0516800ZS/BnaC09G0086100ZS/BnaC09G0489600ZS/BnaC09G0602800ZS
GO:0009410	Response to xenobiotic stimulus	8/667	162/43843	0.00351675	0.323893	0.311325	BnaA04G0145300ZS/BnaA07G0159800ZS/BnaA08G0251500ZS/BnaA09G0006100ZS/BnaC03G0334100ZS/BnaC04G0200200ZS/BnaC04G0346000ZS/BnaC09G0618200ZS
3h MEdarkorange2 KEGG Enrichment
ID	Description	GeneRatio	BgRatio	pvalue	p.adjust	qvalue	geneID
ko00510	N-Glycan biosynthesis	10/369	193/24883	0.00064608	0.0385167	0.0367086	BnaA07G0277800ZS/BnaA07G0279700ZS/BnaC01G0301800ZS/BnaC02G0096200ZS/BnaC04G0072200ZS/BnaC04G0302000ZS/BnaC05G0097600ZS/BnaC05G0281900ZS/BnaC06G0320200ZS/BnaC09G0466700ZS
ko04712	Circadian rhythm - plant	12/369	280/24883	0.00104099	0.0385167	0.0367086	BnaA03G0367100ZS/BnaA03G0367200ZS/BnaA05G0144900ZS/BnaA05G0387100ZS/BnaA06G0175400ZS/BnaA07G0015400ZS/BnaA10G0154500ZS/BnaC03G0420100ZS/BnaC03G0619100ZS/BnaC06G0161800ZS/BnaC09G0057600ZS/BnaC09G0435100ZS
ko00514	Other types of O-glycan biosynthesis	6/369	92/24883	0.00249632	0.061576	0.0586855	BnaA05G0025700ZS/BnaA06G0135200ZS/BnaA09G0132900ZS/BnaC02G0510400ZS/BnaC05G0163100ZS/BnaC09G0141200ZS
ko00906	Carotenoid biosynthesis	7/369	155/24883	0.00854633	0.158107	0.150685	BnaA01G0353200ZS/BnaA03G0338300ZS/BnaA05G0407000ZS/BnaA06G0051200ZS/BnaC01G0123300ZS/BnaC01G0439400ZS/BnaC05G0457600ZS
ko00511	Other glycan degradation	4/369	79/24883	0.0299819	0.34309	0.326985	BnaA03G0056100ZS/BnaC03G0024900ZS/BnaC03G0287700ZS/BnaC04G0325000ZS
ko00100	Steroid biosynthesis	6/369	159/24883	0.0315876	0.34309	0.326985	BnaA06G0326700ZS/BnaA08G0025700ZS/BnaC01G0041700ZS/BnaC03G0782500ZS/BnaC05G0394400ZS/BnaC08G0399200ZS
ko00196	Photosynthesis - antenna proteins	4/369	81/24883	0.0324545	0.34309	0.326985	BnaA07G0215800ZS/BnaA08G0207100ZS/BnaA09G0414200ZS/BnaC06G0230200ZS
ko00965	Betalain biosynthesis	2/369	26/24883	0.0564198	0.521883	0.497385	BnaA07G0003600ZS/BnaC01G0102000ZS
ko00785	Lipoic acid metabolism	2/369	33/24883	0.0857342	0.704926	0.671835	BnaA02G0029400ZS/BnaC01G0076900ZS
ko00860	Porphyrin and chlorophyll metabolism	5/369	204/24883	0.187053	0.994679	0.947987	BnaA03G0497900ZS/BnaA08G0055500ZS/BnaC07G0476300ZS/BnaC08G0077600ZS/BnaC08G0077700ZS
ko00053	Ascorbate and aldarate metabolism	5/369	219/24883	0.226285	0.994679	0.947987	BnaA02G0059400ZS/BnaA03G0538700ZS/BnaA08G0251500ZS/BnaC02G0069000ZS/BnaC08G0330500ZS
ko03410	Base excision repair	4/369	169/24883	0.242572	0.994679	0.947987	BnaA05G0423700ZS/BnaC04G0582200ZS/BnaC05G0475600ZS/BnaC08G0235200ZS
ko00901	Indole alkaloid biosynthesis	2/369	64/24883	0.245339	0.994679	0.947987	BnaA07G0003600ZS/BnaC01G0102000ZS
ko00730	Thiamine metabolism	2/369	74/24883	0.300316	0.994679	0.947987	BnaA10G0109700ZS/BnaC04G0183400ZS
ko00310	Lysine degradation	5/369	248/24883	0.307678	0.994679	0.947987	BnaA03G0056000ZS/BnaA07G0210200ZS/BnaC03G0064400ZS/BnaC09G0033500ZS/BnaC09G0596700ZS
ko03060	Protein export	5/369	253/24883	0.32218	0.994679	0.947987	BnaA01G0296400ZS/BnaA10G0279800ZS/BnaC01G0365600ZS/BnaC02G0422600ZS/BnaC03G0445700ZS
ko00600	Sphingolipid metabolism	3/369	139/24883	0.340061	0.994679	0.947987	BnaA08G0228900ZS/BnaC03G0287700ZS/BnaC04G0325000ZS
ko00640	Propanoate metabolism	3/369	142/24883	0.352207	0.994679	0.947987	BnaA03G0439700ZS/BnaC07G0009000ZS/BnaC09G0033500ZS
ko00430	Taurine and hypotaurine metabolism	2/369	84/24883	0.354608	0.994679	0.947987	BnaC01G0007400ZS/BnaC05G0155300ZS
ko00590	Arachidonic acid metabolism	5/369	271/24883	0.374856	0.994679	0.947987	BnaA05G0161100ZS/BnaA07G0222500ZS/BnaC01G0007400ZS/BnaC03G0441100ZS/BnaC05G0016400ZS
12h MEskyblue3 GO(BP) Enrichment
ID	Description	GeneRatio	BgRatio	pvalue	p.adjust	qvalue	geneID
GO:0006906	Vesicle fusion	61/2555	300/43843	9.1387e-18	3.33256e-14	3.13385e-14	BnaA01G0056100ZS/BnaA01G0088200ZS/BnaA01G0164400ZS/BnaA01G0334500ZS/BnaA02G0027800ZS/BnaA02G0113500ZS/BnaA02G0144300ZS/BnaA02G0181900ZS/BnaA02G0238700ZS/BnaA03G0021300ZS/BnaA03G0094900ZS/BnaA03G0182300ZS/BnaA03G0253500ZS/BnaA03G0349500ZS/BnaA03G0442300ZS/BnaA04G0048500ZS/BnaA04G0064000ZS/BnaA04G0074800ZS/BnaA04G0285500ZS/BnaA05G0384000ZS/BnaA06G0048600ZS/BnaA06G0107200ZS/BnaA06G0109200ZS/BnaA06G0…
GO:0090174	Organelle membrane fusion	61/2555	304/43843	1.78594e-17	3.33256e-14	3.13385e-14	BnaA01G0056100ZS/BnaA01G0088200ZS/BnaA01G0164400ZS/BnaA01G0334500ZS/BnaA02G0027800ZS/BnaA02G0113500ZS/BnaA02G0144300ZS/BnaA02G0181900ZS/BnaA02G0238700ZS/BnaA03G0021300ZS/BnaA03G0094900ZS/BnaA03G0182300ZS/BnaA03G0253500ZS/BnaA03G0349500ZS/BnaA03G0442300ZS/BnaA04G0048500ZS/BnaA04G0064000ZS/BnaA04G0074800ZS/BnaA04G0285500ZS/BnaA05G0384000ZS/BnaA06G0048600ZS/BnaA06G0107200ZS/BnaA06G0109200ZS/BnaA06G0…
GO:0048284	Organelle fusion	71/2555	406/43843	1.01474e-16	1.26233e-13	1.18706e-13	BnaA01G0056100ZS/BnaA01G0088200ZS/BnaA01G0164400ZS/BnaA01G0334500ZS/BnaA02G0027800ZS/BnaA02G0113500ZS/BnaA02G0144300ZS/BnaA02G0181900ZS/BnaA02G0238700ZS/BnaA02G0349100ZS/BnaA03G0021300ZS/BnaA03G0094900ZS/BnaA03G0182300ZS/BnaA03G0253500ZS/BnaA03G0349500ZS/BnaA03G0442300ZS/BnaA03G0566300ZS/BnaA04G0048500ZS/BnaA04G0064000ZS/BnaA04G0074800ZS/BnaA04G0285500ZS/BnaA05G0384000ZS/BnaA06G0048600ZS/BnaA06G0…
GO:0061025	Membrane fusion	67/2555	375/43843	2.42656e-16	2.26398e-13	2.12899e-13	BnaA01G0056100ZS/BnaA01G0088200ZS/BnaA01G0109700ZS/BnaA01G0122000ZS/BnaA01G0164400ZS/BnaA01G0334500ZS/BnaA02G0027800ZS/BnaA02G0113500ZS/BnaA02G0144300ZS/BnaA02G0181900ZS/BnaA02G0238700ZS/BnaA03G0021300ZS/BnaA03G0094900ZS/BnaA03G0182300ZS/BnaA03G0253500ZS/BnaA03G0349500ZS/BnaA03G0442300ZS/BnaA04G0048500ZS/BnaA04G0064000ZS/BnaA04G0074800ZS/BnaA04G0285500ZS/BnaA05G0384000ZS/BnaA06G0048600ZS/BnaA06G0…
GO:0016050	Vesicle organization	77/2555	479/43843	6.66532e-16	4.97499e-13	4.67835e-13	BnaA01G0056100ZS/BnaA01G0088200ZS/BnaA01G0164400ZS/BnaA01G0334500ZS/BnaA02G0027800ZS/BnaA02G0113500ZS/BnaA02G0144300ZS/BnaA02G0181900ZS/BnaA02G0238700ZS/BnaA03G0021300ZS/BnaA03G0026400ZS/BnaA03G0094900ZS/BnaA03G0182300ZS/BnaA03G0253500ZS/BnaA03G0349500ZS/BnaA03G0442300ZS/BnaA04G0048500ZS/BnaA04G0064000ZS/BnaA04G0074800ZS/BnaA04G0285500ZS/BnaA05G0384000ZS/BnaA06G0048600ZS/BnaA06G0049000ZS/BnaA06G0…
GO:0000209	Protein polyubiquitination	54/2555	447/43843	3.71413e-07	0.000231019	0.000217244	BnaA01G0038300ZS/BnaA01G0111100ZS/BnaA01G0111200ZS/BnaA01G0147900ZS/BnaA01G0177700ZS/BnaA01G0316000ZS/BnaA02G0298300ZS/BnaA03G0142600ZS/BnaA04G0065400ZS/BnaA04G0204900ZS/BnaA04G0214200ZS/BnaA05G0108900ZS/BnaA05G0150900ZS/BnaA05G0188900ZS/BnaA05G0325500ZS/BnaA06G0309300ZS/BnaA07G0038000ZS/BnaA07G0329800ZS/BnaA08G0163600ZS/BnaA08G0264500ZS/BnaA08G0272200ZS/BnaA08G0309300ZS/BnaA09G0222400ZS/BnaA09G0…
GO:0050684	Regulation of mRNA processing	33/2555	217/43843	4.47387e-07	0.000238521	0.000224299	BnaA01G0359500ZS/BnaA01G0361300ZS/BnaA01G0366000ZS/BnaA04G0175500ZS/BnaA06G0096300ZS/BnaA06G0147200ZS/BnaA07G0130600ZS/BnaA07G0153400ZS/BnaA07G0153500ZS/BnaA08G0172300ZS/BnaA08G0271100ZS/BnaA09G0393900ZS/BnaA09G0493400ZS/BnaA09G0502200ZS/BnaC02G0159300ZS/BnaC03G0153300ZS/BnaC03G0395200ZS/BnaC03G0787100ZS/BnaC04G0426800ZS/BnaC04G0473800ZS/BnaC05G0081700ZS/BnaC05G0118500ZS/BnaC05G0178200ZS/BnaC05G0…
GO:0007034	Vacuolar transport	46/2555	378/43843	2.14427e-06	0.0010003	0.000940658	BnaA01G0078200ZS/BnaA01G0103600ZS/BnaA01G0282000ZS/BnaA01G0334500ZS/BnaA02G0181900ZS/BnaA02G0194400ZS/BnaA02G0349000ZS/BnaA03G0026400ZS/BnaA03G0232300ZS/BnaA03G0349500ZS/BnaA03G0355500ZS/BnaA04G0048500ZS/BnaA05G0384000ZS/BnaA06G0048600ZS/BnaA06G0049000ZS/BnaA07G0187900ZS/BnaA07G0336300ZS/BnaA07G0389900ZS/BnaA08G0175200ZS/BnaA09G0042100ZS/BnaA09G0044200ZS/BnaA10G0259400ZS/BnaA10G0270300ZS/BnaC02G0…
GO:0043484	Regulation of RNA splicing	32/2555	232/43843	5.63818e-06	0.00215264	0.00202429	BnaA01G0359500ZS/BnaA01G0361300ZS/BnaA04G0175500ZS/BnaA04G0262600ZS/BnaA06G0096300ZS/BnaA06G0147200ZS/BnaA07G0130600ZS/BnaA07G0153400ZS/BnaA07G0153500ZS/BnaA08G0203500ZS/BnaA08G0271100ZS/BnaA09G0079500ZS/BnaA09G0493400ZS/BnaA09G0502200ZS/BnaC03G0153300ZS/BnaC03G0666300ZS/BnaC03G0787100ZS/BnaC04G0011900ZS/BnaC04G0426800ZS/BnaC04G0473800ZS/BnaC04G0579500ZS/BnaC05G0081700ZS/BnaC05G0118500ZS/BnaC05G0…
GO:0043574	Peroxisomal transport	18/2555	93/43843	6.17752e-06	0.00215264	0.00202429	BnaA01G0050800ZS/BnaA03G0309600ZS/BnaA03G0319500ZS/BnaA03G0533400ZS/BnaA05G0448500ZS/BnaA05G0457100ZS/BnaA06G0321000ZS/BnaA08G0144300ZS/BnaA09G0080100ZS/BnaA10G0194000ZS/BnaC03G0135200ZS/BnaC03G0371100ZS/BnaC03G0383000ZS/BnaC05G0250800ZS/BnaC05G0515700ZS/BnaC09G0073000ZS/BnaC09G0566900ZS/BnaC09G0567000ZS
GO:0045116	Protein neddylation	10/2555	31/43843	6.34487e-06	0.00215264	0.00202429	BnaA01G0020000ZS/BnaA03G0082700ZS/BnaA09G0117900ZS/BnaA10G0172900ZS/BnaA10G0182300ZS/BnaC02G0102400ZS/BnaC03G0095100ZS/BnaC09G0122600ZS/BnaC09G0459700ZS/BnaC09G0472000ZS
GO:0048024	Regulation of mRNA splicing, via spliceosome	26/2555	181/43843	1.99646e-05	0.00605154	0.00569071	BnaA01G0359500ZS/BnaA01G0361300ZS/BnaA04G0175500ZS/BnaA06G0096300ZS/BnaA06G0147200ZS/BnaA07G0130600ZS/BnaA07G0153400ZS/BnaA07G0153500ZS/BnaA08G0271100ZS/BnaA09G0493400ZS/BnaA09G0502200ZS/BnaC03G0153300ZS/BnaC03G0787100ZS/BnaC04G0426800ZS/BnaC04G0473800ZS/BnaC05G0081700ZS/BnaC05G0118500ZS/BnaC05G0178200ZS/BnaC05G0209400ZS/BnaC05G0564000ZS/BnaC06G0425100ZS/BnaC07G0192400ZS/BnaC08G0201700ZS/BnaC08G0…
GO:0007031	Peroxisome organization	24/2555	161/43843	2.20407e-05	0.00605154	0.00569071	BnaA01G0050800ZS/BnaA01G0304300ZS/BnaA03G0309600ZS/BnaA03G0533400ZS/BnaA04G0212800ZS/BnaA04G0288400ZS/BnaA05G0457100ZS/BnaA06G0321000ZS/BnaA08G0043100ZS/BnaA08G0144300ZS/BnaA08G0313400ZS/BnaA09G0080100ZS/BnaA10G0194000ZS/BnaC03G0135200ZS/BnaC03G0350300ZS/BnaC03G0371100ZS/BnaC04G0607000ZS/BnaC05G0250800ZS/BnaC05G0515700ZS/BnaC08G0013400ZS/BnaC08G0054100ZS/BnaC09G0073000ZS/BnaC09G0566900ZS/BnaC09G0…
GO:0044772	Mitotic cell cycle phase transition	41/2555	353/43843	2.27014e-05	0.00605154	0.00569071	BnaA01G0019100ZS/BnaA01G0059200ZS/BnaA01G0316000ZS/BnaA02G0012600ZS/BnaA03G0159300ZS/BnaA05G0049600ZS/BnaA05G0058000ZS/BnaA05G0113400ZS/BnaA05G0122600ZS/BnaA05G0349400ZS/BnaA06G0018900ZS/BnaA07G0010800ZS/BnaA07G0023500ZS/BnaA07G0231600ZS/BnaA08G0028800ZS/BnaA08G0148800ZS/BnaA09G0136400ZS/BnaA09G0146800ZS/BnaA10G0051100ZS/BnaC02G0010400ZS/BnaC02G0060700ZS/BnaC03G0097300ZS/BnaC03G0108200ZS/BnaC03G0…
GO:0071166	Ribonucleoprotein complex localization	42/2555	368/43843	2.75441e-05	0.00685297	0.00644435	BnaA01G0049400ZS/BnaA01G0101600ZS/BnaA01G0355700ZS/BnaA03G0038100ZS/BnaA03G0452800ZS/BnaA05G0018500ZS/BnaA05G0349100ZS/BnaA06G0018900ZS/BnaA06G0444500ZS/BnaA07G0010800ZS/BnaA07G0023500ZS/BnaA07G0182500ZS/BnaA07G0231600ZS/BnaA08G0114100ZS/BnaA08G0224300ZS/BnaA08G0224400ZS/BnaA09G0038200ZS/BnaA09G0393900ZS/BnaA10G0273700ZS/BnaC03G0206600ZS/BnaC03G0224900ZS/BnaC03G0415100ZS/BnaC03G0616900ZS/BnaC03G0…
GO:0051168	Nuclear export	47/2555	431/43843	3.06499e-05	0.00714909	0.00672282	BnaA01G0049400ZS/BnaA01G0101600ZS/BnaA01G0355700ZS/BnaA03G0038100ZS/BnaA03G0452800ZS/BnaA05G0018500ZS/BnaA05G0349100ZS/BnaA06G0018900ZS/BnaA06G0444500ZS/BnaA07G0010800ZS/BnaA07G0023500ZS/BnaA07G0182500ZS/BnaA07G0231600ZS/BnaA08G0114100ZS/BnaA08G0224300ZS/BnaA08G0224400ZS/BnaA09G0038200ZS/BnaA09G0393900ZS/BnaA09G0493400ZS/BnaA10G0051100ZS/BnaA10G0273700ZS/BnaC03G0168100ZS/BnaC03G0206600ZS/BnaC03G0…
GO:0006611	Protein export from nucleus	44/2555	396/43843	3.4539e-05	0.00758232	0.00713022	BnaA01G0049400ZS/BnaA01G0101600ZS/BnaA01G0355700ZS/BnaA03G0038100ZS/BnaA03G0452800ZS/BnaA05G0018500ZS/BnaA05G0349100ZS/BnaA06G0018900ZS/BnaA06G0444500ZS/BnaA07G0010800ZS/BnaA07G0023500ZS/BnaA07G0182500ZS/BnaA07G0231600ZS/BnaA08G0114100ZS/BnaA08G0224300ZS/BnaA08G0224400ZS/BnaA09G0038200ZS/BnaA09G0393900ZS/BnaA09G0493400ZS/BnaA10G0273700ZS/BnaC03G0206600ZS/BnaC03G0224900ZS/BnaC03G0415100ZS/BnaC03G0…
GO:0006623	Protein targeting to vacuole	25/2555	177/43843	3.80475e-05	0.00788852	0.00741815	BnaA01G0078200ZS/BnaA01G0282000ZS/BnaA01G0334500ZS/BnaA02G0181900ZS/BnaA03G0349500ZS/BnaA04G0048500ZS/BnaA05G0384000ZS/BnaA06G0048600ZS/BnaA07G0187900ZS/BnaA07G0336300ZS/BnaA08G0175200ZS/BnaA09G0044200ZS/BnaA10G0270300ZS/BnaC02G0238500ZS/BnaC04G0063300ZS/BnaC04G0210300ZS/BnaC04G0549500ZS/BnaC06G0188600ZS/BnaC06G0395400ZS/BnaC07G0164700ZS/BnaC07G0409500ZS/BnaC08G0160200ZS/BnaC09G0029600ZS/BnaC09G0…
GO:0006405	RNA export from nucleus	44/2555	401/43843	4.65714e-05	0.0091476	0.00860216	BnaA01G0049400ZS/BnaA01G0101600ZS/BnaA01G0355700ZS/BnaA03G0038100ZS/BnaA03G0452800ZS/BnaA05G0018500ZS/BnaA05G0349100ZS/BnaA06G0018900ZS/BnaA06G0444500ZS/BnaA07G0010800ZS/BnaA07G0023500ZS/BnaA07G0182500ZS/BnaA07G0231600ZS/BnaA08G0114100ZS/BnaA08G0224300ZS/BnaA08G0224400ZS/BnaA09G0038200ZS/BnaA09G0393900ZS/BnaA10G0051100ZS/BnaA10G0273700ZS/BnaC03G0168100ZS/BnaC03G0206600ZS/BnaC03G0224900ZS/BnaC03G0…
GO:0000380	Alternative mRNA splicing, via spliceosome	19/2555	119/43843	5.90882e-05	0.0108742	0.0102258	BnaA04G0175500ZS/BnaA04G0262600ZS/BnaA06G0096300ZS/BnaA06G0147200ZS/BnaA07G0130600ZS/BnaA07G0153400ZS/BnaA07G0153500ZS/BnaA08G0271100ZS/BnaA09G0502200ZS/BnaC03G0153300ZS/BnaC03G0787100ZS/BnaC04G0473800ZS/BnaC04G0579500ZS/BnaC05G0118500ZS/BnaC05G0178200ZS/BnaC05G0564000ZS/BnaC06G0425100ZS/BnaC07G0192400ZS/BnaC08G0230100ZS
12h MEskyblue3 KEGG Enrichment
ID	Description	GeneRatio	BgRatio	pvalue	p.adjust	qvalue	geneID
ko04130	SNARE interactions in vesicular transport	49/1360	209/24883	2.15653e-18	2.09184e-16	2.04303e-16	BnaA01G0056100ZS/BnaA01G0088200ZS/BnaA02G0027800ZS/BnaA02G0113500ZS/BnaA02G0181900ZS/BnaA02G0238700ZS/BnaA03G0021300ZS/BnaA03G0094900ZS/BnaA03G0442300ZS/BnaA04G0064000ZS/BnaA04G0285500ZS/BnaA06G0107200ZS/BnaA06G0109200ZS/BnaA06G0420800ZS/BnaA07G0069100ZS/BnaA07G0094100ZS/BnaA08G0147200ZS/BnaA09G0044200ZS/BnaA09G0422200ZS/BnaA09G0513500ZS/BnaA09G0534300ZS/BnaA09G0623000ZS/BnaA09G0624600ZS/BnaA10G0…
ko04146	Peroxisome	47/1360	427/24883	4.28754e-06	0.000207946	0.000203094	BnaA01G0134200ZS/BnaA01G0182700ZS/BnaA01G0329000ZS/BnaA01G0355600ZS/BnaA02G0092400ZS/BnaA03G0059700ZS/BnaA03G0309600ZS/BnaA03G0382800ZS/BnaA04G0212800ZS/BnaA05G0006100ZS/BnaA05G0181300ZS/BnaA05G0457100ZS/BnaA06G0348800ZS/BnaA07G0132100ZS/BnaA07G0204000ZS/BnaA07G0284100ZS/BnaA08G0211400ZS/BnaA08G0313400ZS/BnaA09G0056800ZS/BnaA09G0080100ZS/BnaA09G0104000ZS/BnaA10G0163900ZS/BnaA10G0194000ZS/BnaC02G0…
ko03050	Proteasome	28/1360	299/24883	0.0040097	0.129647	0.126622	BnaA01G0144000ZS/BnaA02G0020700ZS/BnaA02G0034000ZS/BnaA02G0111500ZS/BnaA06G0137400ZS/BnaA06G0443900ZS/BnaA07G0356500ZS/BnaA08G0112600ZS/BnaA08G0200400ZS/BnaA09G0071900ZS/BnaA09G0598100ZS/BnaC01G0516200ZS/BnaC02G0463300ZS/BnaC03G0025900ZS/BnaC03G0098300ZS/BnaC03G0669800ZS/BnaC04G0204800ZS/BnaC06G0081200ZS/BnaC06G0187100ZS/BnaC07G0196300ZS/BnaC07G0371800ZS/BnaC07G0487300ZS/BnaC08G0161400ZS/BnaC08G0…
ko04136	Autophagy - other	21/1360	209/24883	0.00535825	0.129938	0.126906	BnaA01G0078200ZS/BnaA01G0324700ZS/BnaA02G0069000ZS/BnaA04G0024100ZS/BnaA05G0032100ZS/BnaA07G0204700ZS/BnaA09G0097100ZS/BnaA09G0167400ZS/BnaA09G0535600ZS/BnaA10G0095600ZS/BnaC02G0079300ZS/BnaC04G0034700ZS/BnaC04G0239700ZS/BnaC04G0549500ZS/BnaC05G0410600ZS/BnaC06G0084800ZS/BnaC06G0214200ZS/BnaC07G0409500ZS/BnaC08G0143500ZS/BnaC08G0382800ZS/BnaC09G0350600ZS
ko03450	Non-homologous end-joining	5/1360	24/24883	0.0086147	0.159435	0.155715	BnaA01G0295200ZS/BnaA03G0154700ZS/BnaA10G0130200ZS/BnaC01G0364400ZS/BnaC03G0180200ZS
ko04712	Circadian rhythm - plant	25/1360	280/24883	0.0112011	0.159435	0.155715	BnaA01G0087600ZS/BnaA01G0215200ZS/BnaA03G0224100ZS/BnaA03G0224200ZS/BnaA03G0225800ZS/BnaA03G0408400ZS/BnaA04G0124000ZS/BnaA04G0152100ZS/BnaA04G0172100ZS/BnaA04G0295300ZS/BnaA06G0277300ZS/BnaA07G0211300ZS/BnaA09G0468300ZS/BnaA09G0479300ZS/BnaA09G0572800ZS/BnaC02G0071200ZS/BnaC03G0256300ZS/BnaC04G0444500ZS/BnaC04G0470000ZS/BnaC04G0612700ZS/BnaC05G0072500ZS/BnaC07G0381000ZS/BnaC08G0010400ZS/BnaC09G0…
ko00020	Citrate cycle (TCA cycle)	26/1360	295/24883	0.0115056	0.159435	0.155715	BnaA01G0026800ZS/BnaA02G0130100ZS/BnaA03G0059700ZS/BnaA03G0142800ZS/BnaA03G0216900ZS/BnaA03G0347600ZS/BnaA07G0204000ZS/BnaA07G0206100ZS/BnaA07G0284100ZS/BnaA08G0130100ZS/BnaA08G0281900ZS/BnaA08G0294900ZS/BnaA09G0412600ZS/BnaA10G0008100ZS/BnaA10G0126300ZS/BnaC03G0068500ZS/BnaC03G0165900ZS/BnaC03G0419600ZS/BnaC03G0588900ZS/BnaC05G0009700ZS/BnaC05G0027200ZS/BnaC07G0169800ZS/BnaC07G0406900ZS/BnaC08G0…
ko00910	Nitrogen metabolism	14/1360	177/24883	0.106014	0.999986	0.976655	BnaA01G0013400ZS/BnaA01G0013500ZS/BnaA01G0043900ZS/BnaA01G0263900ZS/BnaA03G0129800ZS/BnaA06G0186700ZS/BnaA06G0293900ZS/BnaA08G0000800ZS/BnaC02G0064800ZS/BnaC02G0109900ZS/BnaC02G0248300ZS/BnaC03G0426200ZS/BnaC03G0532600ZS/BnaC04G0580500ZS
ko00620	Pyruvate metabolism	33/1360	483/24883	0.111029	0.999986	0.976655	BnaA01G0023600ZS/BnaA01G0296700ZS/BnaA02G0142800ZS/BnaA02G0142900ZS/BnaA03G0142800ZS/BnaA03G0347600ZS/BnaA03G0374700ZS/BnaA03G0540000ZS/BnaA04G0276500ZS/BnaA05G0103400ZS/BnaA09G0412600ZS/BnaA09G0439500ZS/BnaA10G0008100ZS/BnaA10G0126300ZS/BnaA10G0252200ZS/BnaC02G0181100ZS/BnaC03G0134800ZS/BnaC03G0165900ZS/BnaC03G0249600ZS/BnaC03G0419600ZS/BnaC03G0458500ZS/BnaC04G0041900ZS/BnaC05G0009700ZS/BnaC05G0…
ko00740	Riboflavin metabolism	7/1360	76/24883	0.121108	0.999986	0.976655	BnaA01G0076500ZS/BnaA01G0116200ZS/BnaA02G0012500ZS/BnaC02G0010300ZS/BnaC02G0264600ZS/BnaC03G0014400ZS/BnaC03G0253900ZS
ko00071	Fatty acid degradation	17/1360	230/24883	0.127929	0.999986	0.976655	BnaA01G0023600ZS/BnaA01G0081100ZS/BnaA01G0134200ZS/BnaA01G0182700ZS/BnaA03G0382800ZS/BnaA03G0540000ZS/BnaA04G0212800ZS/BnaA05G0006100ZS/BnaA05G0181300ZS/BnaA06G0348800ZS/BnaA08G0313400ZS/BnaC03G0473600ZS/BnaC04G0007500ZS/BnaC05G0306100ZS/BnaC06G0262300ZS/BnaC08G0013400ZS/BnaC08G0450700ZS
ko00402	Benzoxazinoid biosynthesis	4/1360	36/24883	0.131674	0.999986	0.976655	BnaA10G0272100ZS/BnaC08G0356400ZS/BnaC09G0589100ZS/BnaC09G0589500ZS
ko03022	Basal transcription factors	21/1360	302/24883	0.154314	0.999986	0.976655	BnaA01G0059200ZS/BnaA01G0108600ZS/BnaA01G0181000ZS/BnaA02G0268500ZS/BnaA03G0203300ZS/BnaA06G0443200ZS/BnaA07G0098000ZS/BnaA08G0010300ZS/BnaA08G0026700ZS/BnaA08G0148800ZS/BnaA10G0017200ZS/BnaC02G0381700ZS/BnaC03G0240200ZS/BnaC03G0781600ZS/BnaC03G0804700ZS/BnaC05G0015000ZS/BnaC05G0019200ZS/BnaC05G0054100ZS/BnaC06G0402800ZS/BnaC07G0217300ZS/BnaC08G0015400ZS
ko00330	Arginine and proline metabolism	20/1360	290/24883	0.170076	0.999986	0.976655	BnaA01G0023600ZS/BnaA02G0141400ZS/BnaA03G0529900ZS/BnaA03G0540000ZS/BnaA04G0200400ZS/BnaA04G0253600ZS/BnaA05G0379700ZS/BnaA07G0026300ZS/BnaA08G0235100ZS/BnaA10G0255500ZS/BnaC03G0069400ZS/BnaC03G0092900ZS/BnaC03G0427000ZS/BnaC04G0069800ZS/BnaC04G0138900ZS/BnaC04G0505900ZS/BnaC05G0423600ZS/BnaC07G0496600ZS/BnaC09G0031900ZS/BnaC09G0102300ZS
ko00650	Butanoate metabolism	8/1360	99/24883	0.173793	0.999986	0.976655	BnaA01G0331900ZS/BnaA04G0207000ZS/BnaA05G0401000ZS/BnaA07G0284300ZS/BnaA07G0382700ZS/BnaC05G0450200ZS/BnaC06G0133100ZS/BnaC06G0326100ZS
ko00430	Taurine and hypotaurine metabolism	7/1360	84/24883	0.175147	0.999986	0.976655	BnaA01G0079600ZS/BnaA01G0331900ZS/BnaA07G0284300ZS/BnaC04G0037200ZS/BnaC04G0289700ZS/BnaC06G0326100ZS/BnaC08G0384200ZS
ko00630	Glyoxylate and dicarboxylate metabolism	25/1360	382/24883	0.2025	0.999986	0.976655	BnaA01G0013400ZS/BnaA01G0013500ZS/BnaA01G0026800ZS/BnaA01G0355600ZS/BnaA03G0216900ZS/BnaA03G0347600ZS/BnaA06G0416700ZS/BnaA07G0132100ZS/BnaA07G0206100ZS/BnaA09G0104000ZS/BnaA10G0126300ZS/BnaC03G0419600ZS/BnaC03G0426200ZS/BnaC04G0329800ZS/BnaC04G0580500ZS/BnaC05G0027200ZS/BnaC05G0440700ZS/BnaC05G0461900ZS/BnaC06G0243600ZS/BnaC06G0343600ZS/BnaC07G0259000ZS/BnaC07G0406900ZS/BnaC09G0218500ZS/BnaC09G0…
ko03410	Base excision repair	12/1360	169/24883	0.214782	0.999986	0.976655	BnaA02G0406000ZS/BnaA03G0422600ZS/BnaA06G0145500ZS/BnaA07G0288800ZS/BnaA09G0085900ZS/BnaA09G0483600ZS/BnaC02G0327000ZS/BnaC05G0176400ZS/BnaC07G0372700ZS/BnaC07G0396000ZS/BnaC08G0320300ZS/BnaC09G0080000ZS
ko00600	Sphingolipid metabolism	10/1360	139/24883	0.229647	0.999986	0.976655	BnaA01G0022700ZS/BnaA01G0123300ZS/BnaA01G0156500ZS/BnaA01G0222000ZS/BnaA07G0311700ZS/BnaA08G0304200ZS/BnaC03G0131700ZS/BnaC03G0162700ZS/BnaC06G0362300ZS/BnaC07G0437100ZS
ko00604	Glycosphingolipid biosynthesis - ganglio series	3/1360	32/24883	0.253723	0.999986	0.976655	BnaA01G0156500ZS/BnaC03G0131700ZS/BnaC06G0324200ZS
24h MEivory GO Enrichment
ID	Description	GeneRatio	BgRatio	pvalue	p.adjust	qvalue	geneID
GO:0009696	Salicylic acid metabolic process	22/1574	123/43843	5.03653e-10	1.46563e-06	1.3991e-06	BnaA02G0011900ZS/BnaA02G0098900ZS/BnaA03G0213800ZS/BnaA03G0213900ZS/BnaA05G0040800ZS/BnaA06G0063900ZS/BnaA06G0185600ZS/BnaA08G0213400ZS/BnaA09G0689500ZS/BnaA10G0014200ZS/BnaC02G0008200ZS/BnaC02G0119600ZS/BnaC03G0252500ZS/BnaC03G0252700ZS/BnaC03G0651200ZS/BnaC04G0044500ZS/BnaC05G0016200ZS/BnaC05G0079500ZS/BnaC08G0199600ZS/BnaC08G0325400ZS/BnaC08G0521600ZS/BnaC09G0439200ZS
GO:0042537	Benzene-containing compound metabolic process	26/1574	179/43843	1.55402e-09	2.2611e-06	2.15845e-06	BnaA02G0011900ZS/BnaA02G0098900ZS/BnaA03G0213800ZS/BnaA03G0213900ZS/BnaA03G0250900ZS/BnaA05G0040800ZS/BnaA06G0063900ZS/BnaA06G0117600ZS/BnaA06G0185600ZS/BnaA08G0213400ZS/BnaA09G0689500ZS/BnaA10G0014200ZS/BnaC02G0008200ZS/BnaC02G0119600ZS/BnaC03G0252500ZS/BnaC03G0252700ZS/BnaC03G0651200ZS/BnaC04G0044500ZS/BnaC05G0016200ZS/BnaC05G0079500ZS/BnaC08G0199600ZS/BnaC08G0325400ZS/BnaC08G0474800ZS/BnaC08G0…
GO:2000022	Regulation of jasmonic acid mediated signaling pathway	25/1574	173/43843	3.54733e-09	3.44091e-06	3.2847e-06	BnaA01G0331000ZS/BnaA02G0020400ZS/BnaA02G0291000ZS/BnaA03G0020600ZS/BnaA04G0246000ZS/BnaA05G0380600ZS/BnaA06G0133300ZS/BnaA08G0262000ZS/BnaA09G0610300ZS/BnaA10G0170700ZS/BnaC02G0021300ZS/BnaC03G0025200ZS/BnaC04G0312300ZS/BnaC04G0560800ZS/BnaC05G0160800ZS/BnaC05G0424600ZS/BnaC06G0373700ZS/BnaC06G0411600ZS/BnaC07G0236000ZS/BnaC08G0240100ZS/BnaC08G0325400ZS/BnaC08G0358600ZS/BnaC08G0464200ZS/BnaC09G0…
GO:0010446	Response to alkaline pH	9/1574	20/43843	1.13705e-08	8.27204e-06	7.89652e-06	BnaA03G0027700ZS/BnaA06G0133300ZS/BnaA09G0610300ZS/BnaC02G0027900ZS/BnaC03G0034100ZS/BnaC05G0160800ZS/BnaC06G0411600ZS/BnaC08G0464200ZS/BnaC09G0576600ZS
GO:0018958	Phenol-containing compound metabolic process	22/1574	183/43843	8.01495e-07	0.00046647	0.000445294	BnaA02G0011900ZS/BnaA02G0098900ZS/BnaA03G0213800ZS/BnaA03G0213900ZS/BnaA05G0040800ZS/BnaA06G0063900ZS/BnaA06G0185600ZS/BnaA08G0213400ZS/BnaA09G0689500ZS/BnaA10G0014200ZS/BnaC02G0008200ZS/BnaC02G0119600ZS/BnaC03G0252500ZS/BnaC03G0252700ZS/BnaC03G0651200ZS/BnaC04G0044500ZS/BnaC05G0016200ZS/BnaC05G0079500ZS/BnaC08G0199600ZS/BnaC08G0325400ZS/BnaC08G0521600ZS/BnaC09G0439200ZS
GO:0051365	Cellular response to potassium ion starvation	9/1574	37/43843	4.85088e-06	0.00201658	0.00192503	BnaA02G0209400ZS/BnaA09G0083600ZS/BnaA09G0693200ZS/BnaA09G0714900ZS/BnaA10G0007700ZS/BnaA10G0067700ZS/BnaC02G0280100ZS/BnaC05G0009300ZS/BnaC09G0077300ZS
GO:0010337	Regulation of salicylic acid metabolic process	12/1574	73/43843	1.06513e-05	0.00344392	0.00328757	BnaA02G0011900ZS/BnaA02G0098900ZS/BnaA06G0185600ZS/BnaA08G0213400ZS/BnaA09G0689500ZS/BnaA10G0014200ZS/BnaC02G0008200ZS/BnaC02G0119600ZS/BnaC03G0651200ZS/BnaC05G0016200ZS/BnaC08G0325400ZS/BnaC09G0439200ZS
GO:0009697	Salicylic acid biosynthetic process	10/1574	53/43843	1.64785e-05	0.00479525	0.00457756	BnaA02G0011900ZS/BnaA06G0063900ZS/BnaA09G0689500ZS/BnaA10G0014200ZS/BnaC02G0008200ZS/BnaC05G0016200ZS/BnaC05G0079500ZS/BnaC08G0199600ZS/BnaC08G0325400ZS/BnaC08G0521600ZS
GO:2000070	Regulation of response to water deprivation	19/1574	180/43843	2.86737e-05	0.00758549	0.00724113	BnaA02G0098900ZS/BnaA02G0226300ZS/BnaA03G0058900ZS/BnaA03G0282600ZS/BnaA04G0271700ZS/BnaA06G0131500ZS/BnaA06G0185600ZS/BnaA07G0314000ZS/BnaA10G0003000ZS/BnaC02G0119600ZS/BnaC02G0188600ZS/BnaC03G0158800ZS/BnaC03G0164200ZS/BnaC03G0339900ZS/BnaC05G0004900ZS/BnaC05G0158900ZS/BnaC05G0559200ZS/BnaC06G0365100ZS/BnaC09G0439200ZS
GO:0043618	Regulation of transcription from RNA polymerase II promoter in response to stress	7/1574	28/43843	4.62579e-05	0.0112175	0.0107083	BnaA01G0108800ZS/BnaA04G0216800ZS/BnaA05G0106400ZS/BnaC01G0484200ZS/BnaC01G0484300ZS/BnaC04G0528000ZS/BnaC07G0484000ZS
GO:0071469	Cellular response to alkaline pH	5/1574	13/43843	5.99186e-05	0.0116242	0.0110965	BnaA06G0133300ZS/BnaA09G0610300ZS/BnaC05G0160800ZS/BnaC06G0411600ZS/BnaC08G0464200ZS
GO:1900067	Regulation of cellular response to alkaline pH	5/1574	13/43843	5.99186e-05	0.0116242	0.0110965	BnaA06G0133300ZS/BnaA09G0610300ZS/BnaC05G0160800ZS/BnaC06G0411600ZS/BnaC08G0464200ZS
GO:0010029	Regulation of seed germination	29/1574	365/43843	6.58216e-05	0.0119713	0.0114278	BnaA03G0213800ZS/BnaA03G0213900ZS/BnaA03G0229600ZS/BnaA04G0108900ZS/BnaA04G0271700ZS/BnaA05G0040800ZS/BnaA05G0087100ZS/BnaA05G0093300ZS/BnaA05G0138400ZS/BnaA05G0465200ZS/BnaA06G0143800ZS/BnaA06G0163000ZS/BnaA06G0286000ZS/BnaA07G0247500ZS/BnaA09G0156400ZS/BnaA10G0021600ZS/BnaA10G0053600ZS/BnaC03G0131800ZS/BnaC03G0252500ZS/BnaC03G0252700ZS/BnaC03G0542200ZS/BnaC03G0620400ZS/BnaC04G0044500ZS/BnaC04G0…
GO:0042659	Regulation of cell fate specification	8/1574	40/43843	7.47759e-05	0.0127999	0.0122188	BnaA01G0091600ZS/BnaA03G0445900ZS/BnaA06G0424600ZS/BnaA08G0108000ZS/BnaC01G0111600ZS/BnaC02G0407800ZS/BnaC07G0420700ZS/BnaC08G0157100ZS
GO:0032350	Regulation of hormone metabolic process	23/1574	268/43843	0.00011647	0.0170044	0.0162324	BnaA01G0424300ZS/BnaA02G0011900ZS/BnaA02G0069100ZS/BnaA02G0098900ZS/BnaA03G0073500ZS/BnaA06G0185600ZS/BnaA08G0213400ZS/BnaA09G0033900ZS/BnaA09G0515800ZS/BnaA09G0689500ZS/BnaA10G0014200ZS/BnaA10G0195900ZS/BnaC02G0008200ZS/BnaC02G0079400ZS/BnaC02G0119600ZS/BnaC03G0083700ZS/BnaC03G0651200ZS/BnaC05G0016200ZS/BnaC05G0555700ZS/BnaC08G0325400ZS/BnaC09G0018600ZS/BnaC09G0439200ZS/BnaC09G0491800ZS
GO:0010112	Regulation of systemic acquired resistance	10/1574	66/43843	0.000116868	0.0170044	0.0162324	BnaA02G0098900ZS/BnaA05G0170700ZS/BnaA06G0021900ZS/BnaA06G0185600ZS/BnaA10G0066700ZS/BnaC02G0119600ZS/BnaC06G0010000ZS/BnaC06G0059900ZS/BnaC06G0114500ZS/BnaC09G0439200ZS
GO:0090436	Leaf pavement cell development	5/1574	16/43843	0.000185837	0.0220091	0.0210099	BnaA02G0085700ZS/BnaA09G0617100ZS/BnaC02G0101800ZS/BnaC03G0101100ZS/BnaC08G0472500ZS
GO:1901000	Regulation of response to salt stress	19/1574	207/43843	0.000187519	0.0220091	0.0210099	BnaA02G0226300ZS/BnaA02G0231300ZS/BnaA02G0396700ZS/BnaA03G0300400ZS/BnaA06G0424600ZS/BnaA07G0374200ZS/BnaA09G0093300ZS/BnaA09G0565800ZS/BnaA10G0003000ZS/BnaC02G0138300ZS/BnaC02G0311600ZS/BnaC02G0407800ZS/BnaC02G0529300ZS/BnaC03G0164200ZS/BnaC03G0360100ZS/BnaC05G0004900ZS/BnaC06G0440100ZS/BnaC08G0415100ZS/BnaC09G0090500ZS
GO:1900140	Regulation of seedling development	29/1574	388/43843	0.000189081	0.0220091	0.0210099	BnaA03G0213800ZS/BnaA03G0213900ZS/BnaA03G0229600ZS/BnaA04G0108900ZS/BnaA04G0271700ZS/BnaA05G0040800ZS/BnaA05G0087100ZS/BnaA05G0093300ZS/BnaA05G0138400ZS/BnaA05G0465200ZS/BnaA06G0143800ZS/BnaA06G0163000ZS/BnaA06G0286000ZS/BnaA07G0247500ZS/BnaA09G0156400ZS/BnaA10G0021600ZS/BnaA10G0053600ZS/BnaC03G0131800ZS/BnaC03G0252500ZS/BnaC03G0252700ZS/BnaC03G0542200ZS/BnaC03G0620400ZS/BnaC04G0044500ZS/BnaC04G0…
GO:0070413	Trehalose metabolism in response to stress	10/1574	72/43843	0.00024457	0.0273395	0.0260984	BnaA02G0186800ZS/BnaA03G0442600ZS/BnaA03G0569000ZS/BnaA08G0235000ZS/BnaA08G0307300ZS/BnaA09G0118300ZS/BnaC02G0247200ZS/BnaC04G0229400ZS/BnaC08G0278300ZS/BnaC09G0123200ZS
GO:0072593	reactive oxygen species metabolic process	28/1574	416/43843	0.00123365	0.066227	0.0632205	BnaA01G0034000ZS/BnaA02G0358800ZS/BnaA02G0401000ZS/BnaA03G0011200ZS/BnaA05G0433000ZS/BnaA06G0063900ZS/BnaA06G0278600ZS/BnaA09G0219900ZS/BnaA09G0220000ZS/BnaA09G0571800ZS/BnaA10G0025800ZS/BnaA10G0045600ZS/BnaC02G0482400ZS/BnaC02G0533000ZS/BnaC03G0015600ZS/BnaC03G0552700ZS/BnaC05G0057800ZS/BnaC05G0079500ZS/BnaC05G0343300ZS/BnaC07G0422300ZS/BnaC08G0107100ZS/BnaC08G0199600ZS/BnaC08G0325400ZS/BnaC08G0…
24h MEivory KEGG Enrichment
ID	Description	GeneRatio	BgRatio	pvalue	p.adjust	qvalue	geneID
ko00480	Glutathione metabolism	29/773	416/24883	4.959e-05	0.00451269	0.0036018	BnaA02G0009100ZS/BnaA02G0212100ZS/BnaA03G0378000ZS/BnaA06G0117600ZS/BnaA06G0384000ZS/BnaA07G0314000ZS/BnaA09G0026300ZS/BnaA09G0056000ZS/BnaA10G0224700ZS/BnaC01G0499100ZS/BnaC02G0283300ZS/BnaC02G0459100ZS/BnaC03G0248900ZS/BnaC03G0324800ZS/BnaC04G0185400ZS/BnaC04G0494000ZS/BnaC04G0494100ZS/BnaC05G0057800ZS/BnaC06G0168000ZS/BnaC06G0255200ZS/BnaC06G0325800ZS/BnaC06G0365100ZS/BnaC07G0118100ZS/BnaC07G0…
ko00943	Isoflavonoid biosynthesis	11/773	110/24883	0.000633551	0.0274486	0.0219081	BnaA01G0015200ZS/BnaA01G0015400ZS/BnaA02G0349200ZS/BnaA03G0562100ZS/BnaA04G0105000ZS/BnaA04G0132900ZS/BnaC02G0470400ZS/BnaC04G0388000ZS/BnaC04G0421700ZS/BnaC07G0315500ZS/BnaC07G0537700ZS
ko00071	Fatty acid degradation	17/773	230/24883	0.000904899	0.0274486	0.0219081	BnaA03G0301400ZS/BnaA04G0059400ZS/BnaA04G0297500ZS/BnaA06G0170700ZS/BnaA06G0262600ZS/BnaA06G0300700ZS/BnaA06G0365600ZS/BnaA06G0430300ZS/BnaA07G0238900ZS/BnaA08G0182200ZS/BnaA08G0235200ZS/BnaA09G0090400ZS/BnaC03G0186100ZS/BnaC03G0361100ZS/BnaC04G0139100ZS/BnaC06G0260700ZS/BnaC07G0240500ZS
ko00562	Inositol phosphate metabolism	23/773	369/24883	0.00133285	0.0293011	0.0233867	BnaA01G0042800ZS/BnaA01G0424300ZS/BnaA02G0017700ZS/BnaA02G0192200ZS/BnaA03G0071100ZS/BnaA03G0337600ZS/BnaA06G0070700ZS/BnaA07G0008700ZS/BnaA07G0262700ZS/BnaA09G0123600ZS/BnaA09G0378200ZS/BnaA09G0515800ZS/BnaA09G0655500ZS/BnaA10G0057700ZS/BnaA10G0261800ZS/BnaC03G0405400ZS/BnaC04G0471700ZS/BnaC05G0087900ZS/BnaC06G0020700ZS/BnaC07G0021800ZS/BnaC09G0129400ZS/BnaC09G0186900ZS/BnaC09G0420900ZS
ko00966	Glucosinolate biosynthesis	13/773	163/24883	0.00178968	0.0293011	0.0233867	BnaA02G0329000ZS/BnaA02G0329100ZS/BnaA03G0213800ZS/BnaA03G0213900ZS/BnaA05G0040800ZS/BnaA08G0054300ZS/BnaC01G0168900ZS/BnaC03G0179300ZS/BnaC03G0246500ZS/BnaC03G0252500ZS/BnaC03G0252700ZS/BnaC04G0044500ZS/BnaC08G0019300ZS
ko00330	Arginine and proline metabolism	19/773	290/24883	0.00193194	0.0293011	0.0233867	BnaA03G0031200ZS/BnaA03G0054600ZS/BnaA03G0060400ZS/BnaA04G0178600ZS/BnaA06G0170700ZS/BnaA06G0262600ZS/BnaA08G0139200ZS/BnaA08G0182200ZS/BnaA08G0235200ZS/BnaC02G0246300ZS/BnaC03G0051700ZS/BnaC03G0062800ZS/BnaC03G0751400ZS/BnaC04G0569500ZS/BnaC05G0568400ZS/BnaC05G0571200ZS/BnaC06G0217100ZS/BnaC08G0259300ZS/BnaC08G0355700ZS
ko02010	ABC transporters	14/773	193/24883	0.00294146	0.038239	0.0305204	BnaA03G0192900ZS/BnaA05G0098500ZS/BnaA07G0084800ZS/BnaA07G0219300ZS/BnaA08G0204200ZS/BnaA09G0539700ZS/BnaC03G0398500ZS/BnaC03G0665600ZS/BnaC03G0680000ZS/BnaC04G0073200ZS/BnaC05G0262700ZS/BnaC06G0234700ZS/BnaC07G0130400ZS/BnaC08G0386600ZS
ko00905	Brassinosteroid biosynthesis	9/773	102/24883	0.00450837	0.0512827	0.0409313	BnaA01G0015200ZS/BnaA01G0015400ZS/BnaA02G0349200ZS/BnaA03G0562100ZS/BnaA10G0273600ZS/BnaC02G0470400ZS/BnaC07G0315500ZS/BnaC07G0537700ZS/BnaC09G0591000ZS
ko00660	C5-Branched dibasic acid metabolism	6/773	58/24883	0.00905577	0.0915639	0.0730817	BnaA01G0352800ZS/BnaA05G0160700ZS/BnaA08G0054300ZS/BnaC01G0438000ZS/BnaC02G0073500ZS/BnaC03G0246500ZS
ko00561	Glycerolipid metabolism	19/773	340/24883	0.0104329	0.0949396	0.075776	BnaA05G0465100ZS/BnaA06G0170700ZS/BnaA06G0262600ZS/BnaA07G0338800ZS/BnaA07G0388700ZS/BnaA08G0182200ZS/BnaA08G0235200ZS/BnaA09G0022200ZS/BnaA10G0233900ZS/BnaA10G0286900ZS/BnaC02G0032200ZS/BnaC03G0039500ZS/BnaC04G0567100ZS/BnaC05G0426000ZS/BnaC05G0525100ZS/BnaC06G0457000ZS/BnaC08G0339800ZS/BnaC08G0456700ZS/BnaC09G0539900ZS
ko04070	Phosphatidylinositol signaling system	24/773	468/24883	0.0119642	0.098977	0.0789984	BnaA01G0042800ZS/BnaA01G0424300ZS/BnaA02G0017700ZS/BnaA02G0192200ZS/BnaA03G0071100ZS/BnaA03G0337600ZS/BnaA04G0034000ZS/BnaA04G0293800ZS/BnaA06G0070700ZS/BnaA07G0262700ZS/BnaA09G0378200ZS/BnaA09G0515800ZS/BnaA09G0655500ZS/BnaA10G0057700ZS/BnaA10G0261800ZS/BnaC03G0070400ZS/BnaC03G0405400ZS/BnaC04G0471700ZS/BnaC04G0473100ZS/BnaC04G0611400ZS/BnaC05G0087900ZS/BnaC06G0020700ZS/BnaC08G0456700ZS/BnaC09G0…
ko00052	Galactose metabolism	14/773	232/24883	0.0140962	0.106896	0.0853191	BnaA01G0135100ZS/BnaA01G0357600ZS/BnaA05G0413300ZS/BnaA07G0302500ZS/BnaA08G0277600ZS/BnaA09G0662300ZS/BnaA10G0175100ZS/BnaA10G0175300ZS/BnaA10G0175400ZS/BnaC01G0444800ZS/BnaC02G0032200ZS/BnaC03G0039500ZS/BnaC05G0099700ZS/BnaC08G0219300ZS
ko01212	Fatty acid metabolism (脂肪酸代谢)	18/773	330/24883	0.0155751	0.109025	0.0870186	BnaA03G0301400ZS/BnaA04G0059400ZS/BnaA04G0297500ZS/BnaA06G0300700ZS/BnaA06G0365600ZS/BnaA06G0417100ZS/BnaA07G0238900ZS/BnaA08G0299100ZS/BnaA09G0090400ZS/BnaA09G0154900ZS/BnaA10G0189700ZS/BnaC03G0169200ZS/BnaC03G0186100ZS/BnaC03G0361100ZS/BnaC04G0139100ZS/BnaC04G0177400ZS/BnaC04G0364400ZS/BnaC06G0260700ZS
ko00053	Ascorbate and aldarate metabolism	13/773	219/24883	0.0198485	0.129015	0.102973	BnaA03G0011200ZS/BnaA06G0170700ZS/BnaA06G0262600ZS/BnaA07G0008700ZS/BnaA08G0182200ZS/BnaA08G0235200ZS/BnaA09G0123600ZS/BnaA10G0214500ZS/BnaC03G0015600ZS/BnaC05G0057800ZS/BnaC07G0021800ZS/BnaC09G0129400ZS/BnaC09G0517500ZS
ko00600	Sphingolipid metabolism	9/773	139/24883	0.0297284	0.180352	0.143948	BnaA04G0051400ZS/BnaA08G0216800ZS/BnaC02G0032200ZS/BnaC03G0039500ZS/BnaC03G0435500ZS/BnaC03G0647200ZS/BnaC04G0329100ZS/BnaC08G0028700ZS/BnaC08G0227900ZS
ko00592	alpha-Linolenic acid metabolism	12/773	213/24883	0.0348054	0.197956	0.157998	BnaA01G0106000ZS/BnaA04G0059400ZS/BnaA06G0300700ZS/BnaA06G0393700ZS/BnaA09G0090400ZS/BnaA10G0286900ZS/BnaC02G0379200ZS/BnaC03G0186100ZS/BnaC03G0482200ZS/BnaC04G0139100ZS/BnaC08G0192600ZS/BnaC08G0192700ZS
ko00903	Limonene and pinene degradation	4/773	42/24883	0.0407421	0.203785	0.162651	BnaA06G0170700ZS/BnaA06G0262600ZS/BnaA08G0182200ZS/BnaA08G0235200ZS
ko00565	Ether lipid metabolism	8/773	126/24883	0.0430695	0.203785	0.162651	BnaA05G0388700ZS/BnaA05G0396000ZS/BnaA06G0087100ZS/BnaA10G0001600ZS/BnaA10G0286900ZS/BnaC03G0260400ZS/BnaC05G0107000ZS/BnaC08G0497300ZS
ko00061	Fatty acid biosynthesis	11/773	197/24883	0.0443907	0.203785	0.162651	BnaA03G0301400ZS/BnaA04G0297500ZS/BnaA07G0238900ZS/BnaA08G0299100ZS/BnaA09G0154900ZS/BnaA10G0189700ZS/BnaC03G0169200ZS/BnaC03G0361100ZS/BnaC04G0177400ZS/BnaC04G0364400ZS/BnaC06G0260700ZS
ko04146	Peroxisome	20/773	427/24883	0.0461014	0.203785	0.162651	BnaA01G0032600ZS/BnaA01G0034000ZS/BnaA03G0301400ZS/BnaA04G0059400ZS/BnaA04G0297500ZS/BnaA06G0300700ZS/BnaA07G0238900ZS/BnaA08G0125600ZS/BnaA08G0131200ZS/BnaA09G0090400ZS/BnaA10G0195500ZS/BnaC03G0186100ZS/BnaC03G0361100ZS/BnaC03G0680000ZS/BnaC03G0784700ZS/BnaC04G0139100ZS/BnaC06G0260700ZS/BnaC06G0325800ZS/BnaC07G0422300ZS/BnaC09G0491100ZS

## Sheet: Table S6 
Table S6: miRNA-Seq information for B. napus S268 samples
Sample	Raw_reads	Length<18	Clean reads	Q30(%)
S2680h-1	10928693	29215	10899478	97.69
S2680h-2	15002681	34557	14968124	96.56
S2683h-1	9918800	21722	9897078	97.73
S2683h-2	10575510	21648	10553862	97.43
S26812h-1	9935707	14720	9920987	97.78
S26812h-2	11196546	7206	11189340	97.71
S26824h-1	11721913	11495	11710418	97.74
S26824h-2	12480654	20522	12460132	97.96

## Sheet: Table S7
Table S7: The predicted target genes for known miRNAs
Known_miRNA	mature_sequence	chromosome	strand	start	end	pre_sequence
bna-miR169b	CAGCCAAGGATGACTTGCCGA	C03	+	27122489	27122676	GUGACCAAAGUAGUGUGCAGCCAAGGAUGACUUGCCGAUUUGAAAUAUAUUUUUAAUACUUUACUAAGACAUCUUUUCAGUUUCAAAUUUGUCUUGGAGAGGCUAGGAAGAAAUUACAAUUUAUUUCGUAGUUUAAAGAAAAAAUAUGAUCGGCAAGUUUUCCUUGGCUACAUGUUUCUUUGUGUCGC
bna-miR161	TCAATGCACTGAAAGTGACTA	C05	+	29813040	29813174	UUUAUUGCUUCGAUCAAUGCACUGAAAGUGACUACACCAGGAUUUGUUUUUAAGUUUUUGCUCUCAUCUAUAUGAUAAAGAUGAAAAUUAGCCUCUGAUGUAGUCACUUUCAAUGCGUUGAUCAUAGCAUGGAAA
bna-miR171a	TTGAGCCGTGCCAATATCACG	A09	+	62245653	62245756	UGGUCAAGCGAGAUAUUAGUGCGGUUCAAUCAAAUAGUCUCACUCUUAGUUGAUAGAGAUUGAUUUUGUUCGAUUGAGCCGUGCCAAUAUCACGCAUAUAACCA
bna-miR171d	TTGAGCCGTGCCAATATCACG	C04	+	33395794	33395889	ACAAUGCGAGAUAUUGGUGCGGUUCAAUCAGAAAUCCACACUCUUUUGUUGUAGAGAUCGGUUUGUUUGAUUGAGCCGUGCCAAUAUCACGAGUGU
bna-miR162a	TCGATAAACCTGTGCATCCAG	A10	+	24379829	24379942	AGUGAAAGAUGCUGGAGGCAGCGGUUGAUCGAUCUCUUUGUGGGAAUUUUUGAAAAACAAAAUUAAAAGCAUGAACAGAUCGAUAAACCUGUGCAUCCAGCGGUCGCCUCUUCA
bna-miR396a	TTCCACAGCTTTCTTGAACTT	C08	+	20519898	20520014	UUCCACAGCUUUCUUGAACUUUCUUUUUCAUUUCCCUUAUUUUASAGCGAAAUUAAAUAACUAAAAAUCUCUAACAUUUAACACUCUASAAAAAAAAAGCUCAASAAAGCUGUGGGA
bna-miR156b	TTGACAGAAGATAGAGAGCAC	A03	+	18749595	18749802	UAGGUUUGAGAGUGAUGCUGGUUGUUGACAGAAGAUAGAGAGCACUAAGGAUGACAUGCAAGUACAUAUGUAUGUAUCAUCACACCGCCUGUGGAUGAUUACAAAAAUAAAACCAAUUCAAAAGAGAGAGAGAGAGAGCCUGCAUGUCUACUCUUUCGUGCUCUCUAUACUUCUGUCACCACCAUUAUUUCUUCUUCUUUCUUACCUA
bna-miR168a	TCGCTTGGTGCAGGTCGGGAA	A06	+	47424133	47424265	UUACGGCGGCCUCUGACUCGCUUGGUGCAGGUCGGGAACUGAUUGGCUGACACCGCCACGUGGCUUUCCAUGGUUGGCUUGUGAGCAGGGAUCGGAUCCCGCCUUGUAUCAAGUGAAUCCGAGUCCGACGUGA
bna-miR166b	TCGGACCAGGCTTCATTCCCC	A06	+	48032237	48032354	AAGUUCAGGUGGAUGAUGCUUGGCUCGAGACCAUUCAAUAUGAUCAUUGUGAUGAUGAUGAUGAUGAUGAUAAUGAUAAUGAUAAUGAUGUCGGACCAGGCUUCAUUCCCCUCAACUU
bna-miR156d	TGACAGAAGAGAGTGAGCAC	C01	+	4137529	4137638	CGCAAAGAAACUGACAGAAGAGAGUGAGCACACAAAGGCACUUUGCAUGUUCGAUGCAUUUGCUUCUCUUGCGUGCUCACUGCUCUAUCUGUCAGGUUCCGGCACCGAUU
bna-miR166c	TCGGACCAGGCTTCATTCCCC	A06	+	48032229	48032356	GAGCCAAAAGUUCAGGUGGAUGAUGCUUGGCUCGAGACCAUUAAAUAUGAUCAUUGUGAUGUUGAUGAUGAUGAUGAUAAUGAUAAUGAUAGUCGGACCAGGCUUCAUUCCCCUCAACUUACACGUUU
bna-miR164b	TGGAGAAGCAGGGCACGTGCG	A02	+	32819560	32819669	GUUACACUUGCUGGAGAAGCAGGGCACGUGCGAACAAAUGAGAUCGAUCGGUAUAUGUUGAUCAUAUUUUCGCACGUGUUCUACUACUCCAACACGUGUGCCUCCCCCUC
bna-miR395b	CTGAAGTGTTTGGGGGAACTC	C06	+	46457522	46457610	UCCUAGAGUUCCUCUGAGCACUUCAUUGGAGAUACCGUUUAUUUUCUAUCAAAAUGUAUUCCACUGAAGUGUUUGGGGGAACUCCUGGA
bna-miR156a	TGACAGAAGAGAGTGAGCACA	A04	+	17569629	17569710	UGACAGAAGAGAGUGAGCACACAAAAGUAAUCUGCAUAUACUGCAUUUGCUUCUCUUGCGUGCUCACUGCUCUUUCUGUCAG
bna-miR172c	GGAATCTTGATGATGCTGCAT	A02	+	5565848	5565985	CAGCCGGUAGUUGCAGAUGCAGCAUCAUCAAGAUUCACAAGUGAAGUGGUUUCCUUGGUUUUCGCCUCUCCAUCCGAAAACAAAGGGUUCUUCUCGAAUGGGAAUCUUGAUGAUGCUGCAUCAGCAUAUACAUGGCUA
bna-miR156g	TTGACAGAAGATAGAGAGCAC	C06	+	43884843	43884957	CGUUGAUAGUGUUGACAGAAGAUAGAGAGCACAGAUGAUGAGAUGCAAUUUGGAGCAGCUUGUAUGCAUCGUACUCCUUUGUGCUCUCUAGUCUUCUGUCAUCACUCGUUACUUG
bna-miR172a	AGAATCTTGATGATGCTGCAT	A02	+	1124706	1124815	UUUUGUAGGCGCAGCACCAUCAAGAUUCACAUGGAAAUUGAAAAAUCUCCUAAUUUUUAAUUAGGGUUUUGAUAUGUAUAUGAGAAUCUUGAUGAUGCUGCAUCAACAAC
bna-miR166d	TCGGACCAGGCTTCATTCCCC	A10	+	24237690	24237817	GUGGUGCGGUUUAGGGCUGAGAGGACUGUUGUCUGGCUCGAGGUCAUGAAGAAUGAAACCUAAACCUAAAUGAUUCUCGGACCAGGCUUCAUUCCCCCCAGCCGUUUUAUCGCCAUAUAUAUGCCCAC
bna-miR160c	TGCCTGGCTCCCTGTATGCCA	A03	+	23968731	23968845	GUGUGUGCUCUUAUGGUCGUGCCUGGCUCCCUGUAUGCCACAAGUAUAUACCGAUCUCGUUACGAAAUCUGUGGCUAGUGGCGUACAGAGUAGUCAAGCAUGACCAAAGCUUUUC
bna-miR394a	TTGGCATTCTGTCCACCTCC	A07	+	30660307	30660422	ACAGAGUUCUUUGGCAUUCUGUCCACCUCCUUUCUGAAUAUAUUUGUGUAUAAGUGUACGCAACUACGUUGUGUUUUGUGUGAGGAGGUGGGCAUACUGCCAAUAGAGAUCUGUUA
bna-miR390c	AAGCTCAGGAGGGATAGCGCC	A10	+	18110421	18110548	GCGUAGUAGAGAAGUAGCUGUAAAGCUCAGGAGGGAUAGCGCCAUGACUCAUCACCAUUACUAUAUGUCUUUGUAUAUGUAAUGGCGCUAUCCAUCCUGAGUUCCAUGGCUUCUUCUUGCUUUUAUGU
bna-miR169a	CAGCCAAGGATGACTTGCCGA	C05	+	51854740	51854871	UGUGACCAAAGUAGUGUGCAGCCAAGGAUGACUUGCCGAUUUAAAAUAUCUGAUAAGUAUUUUAUUUCGUAUUUUAAAGAAAAAAAUCAUGAUCGGCAAGUUGUCCUUGGCUAUACGUUUCUUUGUGUCGCG
bna-miR164a	TGGAGAAGCAGGGCACGTGCA	A05	+	188902	188987	CCACGUUGGAGAAGCAGGGCACGUGCAAACCAACAAACACGAGAUCUAUCUCAUGUAAUUUGCACGUGCUCCACUCCUCCAACAUG
bna-miR171f	TGATTGAGCCGCGCCAATATC	A03	+	22813136	22813254	ACGAAAGAGUCCUCUUUGAUAUUGGCCUGGUUCACUCAGAUCUUCCAGAUUACACACGUACUAUAUACAUUCUCUCAGUUAUCUGAUUGAGCCGCGCCAAUAUCUCAGUGCUCUCUCGU
bna-miR171e	TTGAGCCGTGCCAATATCACG	A03	+	42959465	42959556	CAAUACGAGAUAUUGGUGUGGUUCAAUCAGAAAACCACACUCUUUUGUUGUAGAGAUCGGUUUGUUUGAUUGAGCCGUGCCAAUAUCACGAG
bna-miR166e	TCGGACCAGGCTTCATTCCCC	A07	+	20257992	20258121	UUCUUUUGAGGGGAAUGUUGUCUGGCACGAGGCCCUUAACACAGAUCUACGAUCGGUUAUAUAUAUAAUAUAUGAACGAUCAAUUUAGUGGUUGAUGACGUCGGACCAGGCUUCAUUCCCCUCAAUUACA
bna-miR159	TTTGGATTGAAGGGAGCTCTA	C06	+	38767848	38768030	GUAGGGCUCCUUAUAGUUCAAACGAGAGUUUAGCAGGGUAAAGAAAAGCUGCUAAGCUAUGAAUCCCAUAAGCCCUAAUCCUUAUAUAUAAAAAGGAUUUGGUUAUAUGGCUUACAUAUCUCAGGAGCUUUAACUUGCCCUUUAAUUGCUUUUACUCUUCUUUGGAUUGAAGGGAGCUCUACA
bna-miR166a	TCGGACCAGGCTTCATTCCCC	A04	+	25286688	25286822	UUGAGGGAAUGUUGUUUGGCUCGAAGACUCUAGCUUAUCAUGUUAGAUCUUCUUCGAUUUAAUCGAAUCAAACCUCCAUGUUUGAGAUCUGAUUUAGGAUUUUAGGGUCGUCGGACCAGGCUUCAUUCCCCCCAA
bna-miR169m	TGAGCCAAAGATGACTTGCCG	A08	+	1010359	1010521	UAUAUGUAUCAGAGAGUCAUGCAUGGGAAAAUAGAGAAUGAUAAUGAGCCAAAGAUGACUUGCCGAUUUUACCAAAGAAUUUAAAACUGAUAAUGGUGACUGGCAAGUCGACUUUGGCUCUGUUUCCUUCUCUUCUUUUCGAUGUAAGACUCUAGAUAUCUAU
bna-miR167b	TGAAGCTGCCAGCATGATCTAA	A05	+	33570425	33570548	GGCGCACCGGCAUCUGAUGAAGCUGCCAGCAUGAUCUAAUUAUCUUUCUUUCUCUGUUGACGAUGGAAAAGACAUGAGUGUUGAUUAGAUCAUGUUCGCAGUUUCACCCGUUGACUGUCUCGCC
bna-miR160d	TGCCTGGCTCCCTGTATGCCA	C01	+	7153694	7153782	GUCAUGCCUGGCUCCCUGUAUGCCACAAGUAAAUACCGAUCUCAUUAUGAAAUCGGACACUAGUGGCGUACAGAGUAGUCAAGCAUGAC
bna-miR390b	AAGCTCAGGAGGGATAGCGCC	A04	+	22744741	22744845	GUAGAGAAGAAUCUGUAAAGCUCAGGAGGGAUAGCGCCAUCAUGAUCACACACAUCGAUAUUUUUGGCGCUGUCCAUCCUGAGUUUCAUUGGCUCUUCUUACUAC
bna-miR156f	TGACAGAAGAGAGTGAGCAC	A09	+	58240906	58241015	CACACAGAAAUUGACAGAAGAGAGUGAGCACACAAAAGUAAAUUGCAUAUGUUGCAUUUGCUUCUCUUGCGUGCUCACUGCUCUUUCUGUCAGAUUCCCGUGCUGAUCUC
bna-miR397b	TCATTGAGTGCAGCGTTGATGT	A10	+	20552361	20552456	GAACAUCAUUGAGUGCAGCGUUGAUGUGAUUUACUUAUCUUUUUCAUUGUUGAAUGGAUUAAAGCAAUUUACAUCAACGUUGGCUCAAUUAUGUUU
bna-miR395a	CTGAAGTGTTTGGGGGAACTC	C08	+	36729864	36729946	UCCUAGAGUUCCUCUGAGCACUUCAUUGGGUAUACAAUUUCUUAUGAAGAUUACCCACUGAAGUGUUUGGGGGAACUCCUGGA
bna-miR6034	TCTGATGTATATAGCTTTGGG	C03	+	22286840	22286966	AUAUACUCUCAAGCAUAUCAACUCCGAAGCUAUACACAUCGGAUUUGUCCGACAUUGUAUUAGACAUAUACAAUGUUGGAGACAUCUGAUGUAUAUAGCUUUGGGGUUGAUAUGCUUAAGAGUAUAU
bna-miR156c	TTGACAGAAGATAGAGAGCAC	C01	+	47033851	47034005	GGGAGUGAUGCAGGUUGUUGACAGAAGAUAGAGAGCACUAAGGAUGACAUGCAAGUACAAGGAUAUAAGGAAAUUCAAGAAAGAGAGGAAAAAAGAGCCUGCAUCUUUACUCUUUUGUGCUCUCUAUACUUCUGUCAAUACCAUUAUUUAUUCCU
bna-miR6035	TGGAGTAGAAAATGCAGTCGT	A02	+	3998700	3998790	AAACUGCAAAAUGGAGUAGAAAAUGCAGUCGUGAACAAACUGCAUUUUCCACUCCAUUUGUUUGUUUAUGACUACAUUUUCCACUCCAUUU
bna-miR169n	CAGCCAAGGATGACTTGCCGG	C09	+	3667114	3667263	AGAAUUGCAUGAAGUGGAGUAGAGUAUAAUGCAGCCAAGGAUGACUUGCCGGAGGGUCGUUCAUCAUGCAUAAUAAUAUUGGUGAUGAACAUAAUUCUGGCAAGUUGCCCUUCGGCUACAUUUUGCUCUCUUCUACUCAUGCAAACUCUC
bna-miR395f	CTGAAGTGTTTGGGGGGACTC	C06	+	46469325	46469432	GUCCUCUUGAGUUCCCUUUAACGCUUCAUUGUUCAGACUUGGUUGUCUAAUAUCUACCGAUACAUCAACGUAAUGAACACUGAAGUGUUUGGGGGGACUCUAGGUGGC
bna-miR397a	TCATTGAGTGCAGCGTTGATGT	27	+	5466498	5466593	GAACAUCAUUGAGUGCAGCGUUGAUGUGAUUUACUUCUCUUUUUCAUUGUUGAAUGGAUUAAAGCAAUUUACAUCAACGUUGGCUCAAUUAUGUUU
bna-miR395d	CTGAAGTGTTTGGGGGGACTC	C08	+	36728729	36728845	GCCCCCAUGAGUUCCCUUUAACGCUUCAUUGUGAUUACUCCAGUCACAUUUAUUUUUCUUAAAUGUUUGGUCGAUUUUUGUAUACAACACUGAAGUGUUUGGGGGGACUCGUGGUGC
bna-miR156e	TGACAGAAGAGAGTGAGCAC	C03	+	74454476	74454594	GAAAUGCAACAGAGAAAACUGACAGAAGAGAGUGAGCACUUGCAAGGCACUGUUAUGUGUCAAUAACUUUGCGUGUGCGUGCUCACCUCUCUUUCUGUCAGUUGCCUGACUUCUCGCUU
bna-miR6028	TGGAGAGTAAGGACATTCAGA	A05	+	33277245	33277375	ACAAGCACGGUUGGGAUGAUGGAGAGUAAGGACAUUCAGAUCUGCGAAGCUUAUGGUCCCGUAACUUUUAAAAUGGAUUGGGUGUUUGAGUUUGUUGACCUGAAUGUCUUUCUCUUCAUCAAAACUGCCUC
bna-miR164d	TGGAGAAGCAGGGCACGTGCG	A06	+	42532433	42532542	GUAUCACUUGCUGGAGAAGCAGGGCACGUGCGAACAAAUGAGUUUGAGCAGUACAUUUUGAUCAAAUAUUCGCACGUGUUCUACUACUCCAACACGUGUAUCUCCCCUUC
bna-miR172d	AGAATCTTGATGATGCTGCAG	A09	+	54716662	54716774	UUUUUGCUAUUGCAUCAUCAUCAAGAUUCAGAAAUCAUAUUCCUUGAUGGGUUCUCCUUCGAGCCUGUCUUUUUUGGUUUGAGAAUCUUGAUGAUGCUGCAGCGGCGAUUAAA
bna-miR166f	TCGGACCAGGCTTCATCCCCC	C05	+	689528	689656	AGUUGAGGGGAAUGUUGUCUGGAUCGAGGAUAUUAUAUAUACACAAAUACGUAUAUAUGUUAAUACAAGUGUUUGAUCAUAUAUGUAUAUAGAUUAUUCUCGGACCAGGCUUCAUCCCCCCUAACAUGU
bna-miR394b	TTGGCATTCTGTCCACCTCC	A07	+	23856000	23856111	UUACAGAGAUCUUUGGCAUUCUGUCCACCUCCCCUACCUAUGUAUAUGUGUAUUAUCUACGUUGUGUUUUGUGAGGGGGAGGUGGGCAUACUGCCAACAGAGAUCUGUUAGG
bna-miR168b	TCGCTTGGTGCAGGTCGAGAA	A08	+	5169786	5169915	ACCGUCUUGCUCGGAUUCGCUUGGUGCAGGUCGAGAACUAAUUGUCUAACACAUCCACGAAGUUUUACUUGCUGGUUUGUGAGCAGGGAUUGGAUCCCGCCUUGCAUCAAUUGAAUCGGAGCCCUGAUCG
bna-miR824	TAGACCATTTGTGAGAAGGGA	A03	+	26606974	26607605	CCUCGAGUUGUCUUUCAUGUCUAGACCAUUUGUGAGAAGGGAUUUUUUGUUUGCACCGUUCACCCCACUCUCAAUCUGUAGUGAGUAUUAAGGAAAAUAGCUUGUUCAACAUAUCACACUACUCUUUUAGAAACAAAACUAUAUUUUAGAUGCUUUUCCAGCUUGAUAUACGUUGUUUUGUUAUGUAUACCUGUAUUCUCCCGGCUACCAAAACGUUAAGAAAUAAGGUGAACAUCUCCCCAAAACCUGCAUCCAAUUAGAAAGGUCUAGGUCACAGCCAUUACUUGCUAUCUCUCGAUUAAGCUAUUUUAUUUCUAUCAUCAUCAUCAGAUCAUUCAGGAGUUAAGUAUAAAAUAAAAUACAUUAAGUCCAUUCAUGACAUUUCUGGAUGCUGCAUAC…
bna-miR160a	TGCCTGGCTCCCTGTATGCCA	C04	+	6730594	6730712	GUAGUUGUAUAAGAUGUGUAUGCCUGGCUCCCUGUAUGCCAUCCUCUAAGCUCAUCGACCAUUGAUGACCUCCGUGAAUGGCGUAUGAGGAGCCAUGCAUAUUUUCAUAUACAUUUACA
bna-miR171b	TTGAGCCGTGCCAATATCACG	C05	+	5330651	5330751	GGUAACGCGAGAUAUUAGUGCGGUUCAAUCAAAUAGUCGUGUUCUCACUUGAUAGAGAUCGGUUUUGUUCGAUUGAGCCGUGCCAAUAUCACGCGUCAACC
bna-miR860	TCAATACATTGGACTACATAT	A06	+	42053698	42053812	UGGUCAAGUGUAAUGUAUGUAGUCCAAUCUAUUGAAGUACUAGCACACCAUCUCUAGUGAGAUGAUGUGGUUGAGUAGUUCAAUACAUUGGACUACAUAUAUUACUUUUGAUCAA
bna-miR164c	TGGAGAAGCAGGGCACGTGCG	C09	+	2813280	2813370	AACACUUGCUGGAGAAGCAGGGCACGUGCGAACUAAUGAGAGAUCUGUGCAUGUUGAUCAUAUUUUUGCACGUGUUCUACUACUCCAACAC
bna-miR160b	TGCCTGGCTCCCTGTATGCCA	A06	+	46895824	46895911	UCAUGCCUGGCUCCCUGUAUGCCACAAGUAGAUAUUGAUUUUGGUUGAAAAAAUCAGCUGCCAGUGGCGUACAAGGAGUCAAGCAUGA
bna-miR403	TTAGATTCACGCACAAACTCG	A05	+	297350	297460	AGAGAAGAGUCAUAUUACAUGUUUUGUGCGUGAAUCUAAUUCGUAUGCUCAUGUAGUAAUCCUAUCUUGUUGUUGGAUUAGAUUCACGCACAAACUCGUAAUCUGUCUUUU
bna-miR390a	AAGCTCAGGAGGGATAGCGCC	C03	+	6550259	6550402	AUUUCAGGUGAUGUAGUUGAGAAGUAGCUGUAAAGCUCAGGAGGGAUAGCGCCAUGUCUCACCGGUACUAUAAAAUGUUUGUAUAUCUAUAUUGGCGCUAUCCAUCCUGAGUUCUAUGGCUUCUUCUUGCUUUUAUCCUGAGAU
bna-miR395c	CTGAAGTGTTTGGGGGAACTC	A02	+	11316006	11316103	UGUUUCCUAGAGUUCCUCUGAGCACUUCAUUGGAUAUAACAUUUUCUAUCAAAAAGAAAUGUAUUCUACUGAAGUGUUUGGGGGAACUCCUGGACUCA
bna-miR171c	TTGAGCCGTGCCAATATCACG	A08	+	26568962	26569049	GCGAGAUAUUAGUGCGGUUCAAUCAAAUAGUCGUACUCUUAGCUAUUAGAGAUCGGUUUUGUUCGAUUGAGCCGUGCCAAUAUCACGC
bna-miR393	TCCAAAGGGATCGCATTGATC	A07	+	21037082	21037208	UCCAAAGGGAUCGCAUUGAUCCUAAUCAAGCUGAGUUAUUCCCGAAUAAUUAUUUUAAUUUUUUCUCAAUGGAAAGAUAGAAAAAAAAAAUUUUGCUUCGUUUUCCGGAUCAUGCGAUCUCUUCGGA
bna-miR2111b-3p	ATCCTCGGGATACAGATTACC	C03	+	385110	385228	GCACUUGAUGAGGAACUGGUAAUCUGCAUCCUGAGGUUUAAAAAUACAUAGGCACAUGCAAAUGUGUGUAUUAUAGUUUUUAAUCCUCGGGAUACAGAUUACCUCUUCCUUUUACUGAA
bna-miR6036	ATAGTACTAGTACTTGCATGATCA	A03	+	42924375	42924529	UCAGUUAGCCUCAGUGGUUUCUCGGGUCUAGUAUAUAUAUUUUAUUUUAUAUGGUAACGGGCGGUUGUUGUGGAAGUGAUGUUUAAAAUAAGAAUUCACAAUGAUGAUUGGUAUACUAAAUAUAGUACUAGUACUUGCAUGAUCAUGUAUAUGCA
bna-miR6031	AAGAGGTTCGGAGCGGTTTGAAGC	A05	+	11200782	11200852	UAAGAGGUUCGGAGCGGUUUGAAGCGAUUUAUAGCGGCUUGUAUGAUUGUUUCGAAACGCUGUCAACCGCU
bna-miR172b	GGAATCTTGATGATGCTGCAT	C03	+	6268269	6268363	UAGUUGCAGAUGCAGCAUCAUUAAGAUUCACAAGAGAUGUGGUUUUCUUGUUUUCUCGCCUCUUGGGAAUCUUGAUGAUGCUGCAUCAGCAACUA
bna-miR167a	TGAAGCTGCCAGCATGATCTAA	A01	+	27849360	27849491	GGUGUACAGGCAUCUGAUGAAGCUGCCAGCAUGAUCUAAUUAACUUUCUUUCUCUGUUGAUUUUAUGACAAUGGAAAAGAGAUGAGUGUCGAUUAGAUCAUGUUCGCAGUUUCACCCAUUGACUGUCGCACC
bna-miR6030	TCCACCCATACCATACAGACCC	A06	+	10009488	10009600	UCAGGGAUUAAGUGUCUGUAUGUGUGGGCUGAGUAGGCACAAUCACAGCUUUUACUCAGAUCUGGUUGUGAAUGGACCUUCUCCACCCAUACCAUACAGACCCUUAAUCCUGA
bna-miR171g	TGATTGAGCCGCGCCAATATCT	C07	+	51174471	51174550	GAUAUUGGCCUGGUUCACUCAGAUUACACACGUACUAUAUGCAUUCUCUUAGUUAUCUGAUUGAGCCGCGCCAAUAUCUC
bna-miR395e	CTGAAGTGTTTGGGGGGACTC	A07	+	28008801	28008896	CCCCUUGAGUUCCCUGAAACGCUUCAUUGUUCAUUACGUAGAUGUUUAGUAAAUCAAUCUAAUGAACACUGAAGUGUUUGGGGGGACUCUAGGUGG
bna-miR167c	TGAAGCTGCCAGCATGATCTA	A03	+	19941055	19941188	GGUGCACCGGCAUCUGAUGAAGCUGCCAGCAUGAUCUAGUUAACUUUAUUUCUCCGUUGUUUAUCCAUGACAAUGGAAAAGGGAUAAGUGUCGAUUAGAUCAUGUUCGUAGUUUCACCCGUUGACUGUCGCAUC
bna-miR1140	ACAGCCTAAACCAATCGGAGC	A03	+	669898	670047	CUCAAUCUUUUAUAUGGCUCCGAUUGGCUUUAGGCUGUUGUGGCUUUGACUUCUUUCUAAAGUCUUCAAAAUUUAGUUUUUCACAAUCACGUUAAAUUUUUUUAAAAGUCACAGCCACAACAGCCUAAACCAAUCGGAGCCAUGGUGAUG
bna-miR6029	TGGGGTTGTGATTTCAGGCTT	A05	+	40906718	40906833	AAGAGAUACACAAGCCAAGCCUCAAAUAAACAAUCCCAACAGAUUACAAAUCAUUUGGCCUUGAAUUUCAUUUGUAAUAUGUUGGGGUUGUGAUUUCAGGCUUGGCUUGUGUAUCU

## Sheet: Table S8
Table S8: The predicted target genes for novel miRNAs
Novel_miRNA	score_total	mature_sequence	star_sequence	Chromosome	strand	start	end	pre_seq	hairpin_energy
novel_miR_27	709.3	uguguucucaggucaccccug	gggucgacaugagaacacaugg	A03	+	2836274	2836523	uguaacuguguacuacacacuccuuucguaauguguguauauaaaguucacauaaguuuugaggaaaaccgaaacccaauccuuauugcuggguuaaagagaggaaaauaucuuugaggguggaccucgacagggucgacaugagaacacaugguaaucaaaggcuguaaugacgccacgucauuguaacauacaucucucuuuucauguguucucaggucaccccugcugagcucuuucucugccgucu	-74.8
novel_miR_217	458.2	aaagaugaugaauaugcacugggc	ccuagaaagcuuaaucugauuc	A01	+	31017930	31018179	cgauuugaauuuaaagauagaaaaagaugaugaauaugcacugggcucugaguuguugauuugacagucaacuucuuuuugauggauaaagcagccuagaaagcuuaaucugauucuucuaucuuuguuuucauaguucuuuuaaaauuuauauucuguuguuguaucuugucuuaaaucuuuaucugugugguuguagauucuuaucagccgaaccuuuacuuguaauugcugugacucuguuacgcau	-50.1
novel_miR_189	790.5	cuaagaacuccggauuaaucaugg	augauuaaccggaguuuuuagga	C07	-	56541742	56541991	cguacgucuacguaagauauuagaucaugauuaaccggaguuuuuaggacgagguucuuagcggagguuaagaaacuguuuuuuuaacuuuuaacuaaaaaaaaguaaaaaccgguucuuaaauaaagacuuuaagaaccgguucuuagucuuuuuaguuaaaaguuaagaaacaguuucuuaacuucagcuaagaaucccacucuaagaacuccggauuaaucauggucauaguguccacucgcccugc	-124.3
novel_miR_168	3.8	gaucuguuaggguuucuuug	aaagaguuucuuacagagauc	C06	-	37501253	37501502	uguuccuuauugucuaccucucuuuauuacauucgacagaaaggaacgagugaaaagaguuuggaucuuuaagcuuuuugaucauguggguuugacaaaagaguuucuuacagagaucuuuggcauucuguccaccuccccuaccuauguacauguguauuaucugcguuguguuuugugagggggaggugggcauacugccaacagagaucuguuaggguuucuuuguaaaaccccucaugauuuguug	-94.8
novel_miR_176	2.8	uuguagaauuuugggaagggc	ccuucccaaaauucuacaauu	C05	-	4400879	4401128	auuucaucaucacaagaacucaauuuggauuugguuucguuuugagaagucauaacaaacugauugcuugcaguguuugguagucauuauuuuauaagccgaauaugcauuucuuuuagccaagcauagugcaacuagccgcuaaaagauuucauaguagucgcccuucccaaaauucuacaauuacaagauauaguuuaauucuaauuguagaauuuugggaagggcaacuacuaugauauagcaacua	-86.8
novel_miR_70	3789.4	acagggaacaagcagagcaug	ugcacugccucuucccuggcu	A05	-	491553	491802	caaaagugguaaccagagagagacagggaacaagcagagcauggauugaguuuuuaccaaaacaucaaaugacuauguuuggucucuucccaugcacugccucuucccuggcucccuccucuuucuaucccuucucuuuuuuuuucucuccuuucaaugaauuuuuauuuuauuuuacuacugcuaacacccuuuugacaagcuaagaguucuggucuaccucuguguucaugaaguggagcugaaagaa	-62.1
novel_miR_54	1.4	cuuaucucgaacgacuuucucg	aaggucguccuggauaagcaaagu	C07	+	22136539	22136788	aacaaaaauuucaauauuuuauuaaaguuagacgacuuaucuguaagucguaucagguuacuuuugcaauucgaaaaaaaaaauuaaauauuauacuuuucccagacgacuuccgcguaagucgucacuuaagaugacuuacuugaaggucguccuggauaagcaaagucguccagauuuauuuucuagauucuggucaaaccuugcuuaucucgaacgacuuucucguaagucgucuaucuggacgacu	-75.12
novel_miR_188	1245.9	uuuguugauugacaucuaugc	uuagaugaccaucaacaaaua	C08	+	45392092	45392341	ucuuuugcaacccuugaauguguuuguugauugacaucuaugcauauugaucauccucguguugaugaucgauucguuuagaugaccaucaacaaauacuuucaugguuuugcaucuccucuuggaaucuaucugacguuuuuagcaucucuuguaaccauuuucuguaggauguuggccguucaaaacuacuugcaacacguggacaaccucaagcagcuggagaauaaucaaaaaagcuuccuaagga	-72.3
novel_miR_191	167.9	auagacuagauuuugacccgugca	gcggguuuguaucuaguauuauuu	A05	+	7700252	7700501	auauuauaacagaaaucaauuuuauacauguaaagaaaaauaucauauagaugucaagauauauauauuuccacauauuauauaacauaaaauaaaaacguuuuauuuuuauaucguauaauauaauuugaauaauuuuaaugaagguuuuguaaaacaauauccgcgcauagcgcggguuuguaucuaguauuauuuuaaaacauagacuagauuuugacccgugcaaccgcacggguguuuuuuucac	-53.1
novel_miR_205	0.3	aagaaccgucucuuagcugaaaag	cuaagaaaccguaguuaauca	C07	+	36912054	36912303	acgucucuuaaauaauagauauaagaaccgucucuuagcugaaaaguauauaaaaaaauaaaaaauaucaaaucaugaauuaaaaaucccagcuaagaaaccguaguuaaucaugcucuccaucuucauucacuccacguauuuaauaccuucgacccgucaacaaaauuucaucggucucuuaccauaacaaaaacaaaaaaacacaaacuccaagucuucucucgaagacucaaagacaacuuaaacu	-28.3
novel_miR_186	465.3	aaggacucuaaucagaaauauugg	caauggucuuaucuggaauc	508	-	2473	2722	uaauuuuuuuuuuugaauaguuaaggacucuaaucagaaauauugguccaauggucuuaucuggaauccuuaaaaaaaaaaaaauuuaaacaagaaaauuugaaaauguuauuuuuauugaaacacaaaaaaaaacauacaacuaucaaacauuuucaucauuaaauuuguuccaaauauuuugaaucaaaucaaauuuaaguuguucauguauauguugggucacgaacuuggcuacgaauuucaagca	-36.4
novel_miR_161	82.6	uuuuuuggaaucucuuggaauaag	cuauuccagacaguuuuauucca	C03	+	6761059	6761308	auucaacuuaaauggugcauuuuuuuuuggaaucucuuggaauaagcuauuccagacaguuuuauuccaaaaaauaguaauccaguuacacccaugaucuuuuugaguauuuaugaaaucuuguuuggauuucguuucgaauuuaaaccgugugugcaaaaucaauaguggaaaagauauguugcuauuaggggugggcguucggguacccguucggguucgguucggauuuuaaucggguuucggauuu	-58.7
novel_miR_86	0.5	aaaccgauucuauuagagcaugau	aucauggucuuauagggaa	C06	+	39835441	39835690	aauuacuaaauucguuacguuuaaaccgauucuauuagagcaugauuagccugagauuuuuaggauagaaaacuguuucuuaacuuuuaacuaaaaaaaaauuaagaacccaagaaacaguuucuuaauuucaacuaaaaacucacucaacuccgcguuaaucauggucuuauagggaaagaucuaacagaguuugucugguaaauaauaaauuuggaagcgguuaaaaauauggccagccgagucaucc	-54.7
novel_miR_93	3.4	aaaacgggacuggucaagguuugc	uaaccggccgguuuacuuua	A06	-	7211220	7211469	ucagacgccuuucgaacgguuaaaaacgggacuggucaagguuugcgaaaaagucaacucgcuggucaaaggucaauccggucaacucuugaccagaaaucgauuugacauaaccggccgguuuacuuuaaccgaacgaaauuaauuuaaaccggucaaaccagucaaccaaccgguuuaccgagucaaccgacuugacucgcugagcugacucggccgaguugaccgagucaccggcgagucaccggug	-91.1
novel_miR_105	3.4	aaaacgggacuggucaagguuugc	uaaccggccgguuuacuuua	A06	-	7216647	7216896	ucagacgccuuucgaacgguuaaaaacgggacuggucaagguuugcgaaaaagucaacucgcuggucaaaggucaauccggucaacucuugaccagaaaucgauuugacauaaccggccgguuuacuuuaaccgaacgaaauuaauuuaaaccggucaaaccagucaaccaaccgguuuaccgagucaaccgacuugacucgcugagcugacucggccgaguugaccgagucaccggcgagucaccggug	-91.1
novel_miR_89	3.8	agagacauacauuggagcauuuuc	aaugcucuaauguaugccucuaua	C03	+	14290416	14290665	acucagucauauuucuaucucuauauuuuucgcuaaaauagaaaaacucuauuauagaagugaaaaugcucuaauguaugccucuauaaauagaguuccucuauuuauagggaaaaauauagagauaugauauuucuaccucuaaauauagaggcaaaaaauaauuuuccucuauuuuccucuaaaauagaggaacucuacuauagagacauacauuggagcauuuucagcucuaugauaaaaauuucua	-95.1
novel_miR_30	223.3	gacuuauaaugaucucaugaa	uaugagaguauuauaagucac	A09	-	45083632	45083881	gauuugaucuuauaucugcaggugggauggaagcggaucucaggguauuuggauccgguuaaguauauaacaaaauguuuuugcagauauuauuuauucucucucuuucuugauuuaucuuuucuugagaaguugcugaagauuguuuuaugagaguauuauaagucacugcauuugguaaucaaguguugcuuucccaaacgaagugacuuauaaugaucucaugaaucgauuuuugcaaagucuuaag	-73.7
novel_miR_200	2.9	uuggacugaagggagcuccuuc	aggagauucuuucaguccaauc	C04	+	2150332	2150581	aguggucuuucaguguucagaaguguagucgagauuaaaauagguagauauagcaggagauucuuucaguccaaucguggauagaacaagaggguagaaauaucugccgacucauucauccaaacacucugguaaaaacaagagaucuaaaccacagugacugugugaaugaugcggaagauguuuuucgucucucuuuaucuguguuuggacugaagggagcuccuucuuucucuacauguuucaguuu	-87.3
novel_miR_190	1	cucauccgggcuccgauugcgg	gcacgcggauggcgaugauug	C08	+	39175308	39175557	gaguugacucagccgaguugacugagucacaugcgagucaccggugacggucaccgguggcgacggcggaggcuuaccgacagcgacagcggacgacggcagagaacggcgacggcgaggcgauggagaacggcagaggcgauuuccggcgguggcgcgucgacuucacgcacgcggauggcgaugauugcgggggcgcgugcaggcucauccgggcuccgauugcggcgaggucgacggcuacggcuuu	-109.5
novel_miR_178	2.5	uuguagaauuuugggaagggc	ccuucccaaaauucuacaauu	C05	+	4400739	4400988	gggcauugugauuaguaaagagagugaugugaagagcaaauaaauaauuugaggacugaggaccaaaucucucccucacugguacugguuaugaaaucuuagguaauguaauguucucugauguaaacuauauguaauuguaguugcuauaucauaguaguugcccuucccaaaauucuacaauuagaauuaaacuauaucuuguaauuguagaauuuugggaagggcgacuacuaugaaaucuuuuagc	-84.3
novel_miR_170	133.5	uuggacugaagggagcucccu	gagcuuucuucgguccacuc	A04	-	14316895	14317144	uacauauauagcuguagaaauuuuaauauggucagggaugcuggguuggugggggaagggagcuuucuucgguccacucauagaauaauaugugagauuuaauugacucucgacucauucauccaaauaccaaaugaaagaauauguagacauaugguaaaugaaugaaugaugcuagagacaaauugaaucuucacuucucuaugcuuggacugaagggagcucccuuuuuuuauuuuccuguauuuca	-94.7
novel_miR_230	643.7	aaacaaaauguggauguggacacc	aagauccauguucauaua	A03	+	27451685	27451934	augacccuaaacuaaauagaaucucucuccucuucuuauuucauuuuauuauuuuucuuauucuacuuuauguauuuauuuacuuuuaucucaaguuauaaaauauauuaaacaaaaauaauuaucauaauaaacuauauauaaaauucucuaucuuuuaagauccauguucauauauauauuauauauauuaauguguaaacaaaauguggauguggacaccaaagcguggauaacggaacuauaaauu	-30
novel_miR_144	85.4	aaguacggucccggguucgacucg	aguuagucuggugauaaacggc	C09	-	19135797	19136046	uuuccacuuuucauaucgguucaucuguagauucauuuauauguuuucacauacacauugacuuaaccaggccaccaucagacauaaucuaacaugucaaauuuuaaaaaacgcgaagaaguucuucaaaccuugaagaauugcuucaaaaaggacgaaugaaaccaggacgaguuagucuggugauaaacggcuugcggcugcaaguacggucccggguucgacucgcacuggccaccagggaauuuac	-60.5
novel_miR_173	0.6	auacagacucauauggaccaugug	caugauauauguuucuguguau	C02	+	52647514	52647763	cgagaagugauugcuucucaggcucuauagagauccucgugaucauaucuucguccguagccauuggaagaucgaaucuuuuuuuucuuucugaaguguugaagugugcaaacaugauauauguuucuguguauauauacgcgaagaacgagaggaauaucaaacaguuuuuuuuuuaauuuucuuuuuuuuugucaccuauuuauacagacucauauggaccaugugguccacaccgguagaucuugau	-60.1
novel_miR_46	0.4	aauaauuaggcuugguucucucca	gaagaaccaaucuaauuauuuu	A07	-	26895196	26895445	aaauaauauagagaaucaacacaauaauuaggcuugguucucuccauagcaugacacuucagcuuucaaaauaguugugggauugacaugucaucaaaugaaaaaaguugaagaaccaaucuaauuauuuuguaaguccacguaaguuuugcucaaccguaaugaaaaaaaaaauuacgaagguuacagaucucuucuccucugucuccuccuccucugucuccuccucuccuuacucaauuuugcucag	-47.8
novel_miR_53	108.2	ccugccuuccaucaacugaau	ucgcuuggugcaggucgggaac	C09	-	21182260	21182509	gaucagugaauggucuguuauuuuuauuuaauacgcaucaaaggaggcuaacauauuucgauauuugacaaaagagagagacgacgguggauggagggaaaaaaaaggguuaucggcggucucggauucgcuuggugcaggucgggaacugauuggcugacaccgccacguggauuuucacgguuggcuugugagcagggaucggauccugccuuccaucaacugaaucggagcccgaggugaaaauaca	-71.1
novel_miR_214	465.3	aaggacucuaaucagaaauauugg	caauggucuuaucuggaauc	26	+	548113	548362	uaauuuuuuuuuuugaauaguuaaggacucuaaucagaaauauugguccaauggucuuaucuggaauccuuaaaaaaaaaaaaauuuaaacaagaaauuugaaaauguuauuuuauugaaacacaaaaaaaaaacauacaacuaucaaacauuuucaucauuaaauuuguuccaaauauuuugaaucaaaucaaauuuaaguuguucauguauauguuggucacgaacuuggcuacgaauuucaagcaua	-39.7
novel_miR_145	4.1	uuggacugaagggagcuccuuc	aggagauucuuucaguccaguc	A04	+	23594460	23594709	guuucaaucauauaucuaugaagcgagacugaaauagauagauauagaaggagauucuuucaguccagucauggauagaacaagaagaggguagaaacaucugccgacucauccauccaaacacuucugguaaaaagaaaagagauuuuauaccacaguggcugugugaaugaugcgggagauguuuucaucucucuuuaucuguguuuggacugaagggagcuccuucuuaauuuacauguuucaauuu	-97.8
novel_miR_13	86.2	uuuuuuggaaucucuuggaauaag	cuauuccagacaguuuuauucca	C04	-	43316586	43316835	aauucaaccuaaauagugcuuuuuuuuuggaaucucuuggaauaagcuauuccagacaguuuuauuccaaaaaauaguaauccaguuacacccguacuguguuuggaugcaucaaugggaacaaugugguaacgguaaacuaacauuaaguuauuaacuaaugaaucauuacguugaaaacuauuuaaauacucuuuaaacagguacauguaauucauauauaugucaaauauauguuuauauaaugcaa	-46.6
novel_miR_68	3.9	aacuagcucucgaucucugaucag	uaucagagaucgagagcgauaguugc	C08	-	10361996	10362245	agacuucccuccaauccaacgaaacuagcucucgaucucugaucagacagcucgaucagaaaaugucguaucuauuggagcucgaucguaguugucuuaucagagaucgagagcgauaguugcguuggauuggaugugaucaugggggaaaucuccaacagaucgguguacagcugaacuaaagauaaaauauuuagcaaguaacaugaacucaaucgugcuggugacgaugacgguccucugaaacucg	-96.1
novel_miR_47	0.4	aguggcggaucuagaaaauauuuu	aauguauucuauauuuuauucuaa	C06	+	46522785	46523034	aaguuggggccaacucugcagacgucugcacaguucagcguccaaugauauauacuaagaaaguuauaaaauggugacugugcaaacgucugauuuaguuaaaaauuaucuucuaauuacaccugaauuauugggcgcucuaaaaucaucucuguacacaaaaauguauucuauauuuuauucuaaaauagaauaauucuauuuaguggcggaucuagaaaauauuuugaauggaagcaaaaaaacauuu	-53.3
novel_miR_22	907.8	aacaugagucuguaaauuguuugc	gagaauugaauagagcguuugauca	C02	-	62671472	62671721	aaaaaaagagagaauugaauagagcguuugaucagaaccaaaagacacuugaagauuagauuuuuaucaucaaaaagaaagagacaagaaagaaaagagauugaaaagaugucuaauuaagagaauugaauagaguccaagaaccaguguccggucuuucgucguacccauggaugcagaguuucuaauuugguuuacugagucaacaugagucuguaaauuguuugcuguccaaaaaaaaaagagaauu	-42
novel_miR_49	0.3	agguaauaauaguaguaaugaugc	auuguguacuuacuuauuauuauuuuu	C02	+	14953537	14953786	aaauuuuuaauguacuauuuccauuuuuuaaauuguguacuuacuuauuauuauuuuuucguauauuauauauuuacaaauuuaaauuuacauuuacuuauauuucguauauuauauauuuauauauuuaaauguauauuuacuuauauuucguauauuguauauuuauauauuuaaaugguaauaaugugauuuaauguaauaagguaauaauaguaguaaugaugccaaguggcuucuuuucgaauaa	-38.7
novel_miR_110	6692.6	ggcggauguagccaagugga	caauucccgucguucgccca	A04	+	7867586	7867835	ggggagcccguugcgcguagcgggcggauguagccaaguggaucaaggcaguggauugugaauccaccaugcgcggguucaauucccgucguucgcccauaagggauagguacucauucacaaacaacaaagauagaauaggaagggagaccgggcacccacaacgggucagagaaggaagucaagacuagaaaagaccccgaagaacgccucuagauaccucuuccaauaccaggacaaacaagcaagu	-63
novel_miR_17	0.4	gaguaagacguaugccugaaacgc	guuucaucccauucucuucuccg	C02	+	26519885	26520134	aaagcccaaucuuugaaaggcagaguaagacguaugccugaaacgcagaguuuuuaauucuaugguuucaucccauucucuucuccgccguugcaauaucguacccuaggguuuugaucgagaugcuucaucuucuuccuacggauccagcaaucuaccuguuacagauucuuacucuuaaagcccuuuuuaaauccauccuccacgaugaagcucaacgauuucucacucaauacucucaucucucuua	-44.4
novel_miR_63	0.3	auauuccgauaagaacuccaccuu	agaguguaguuauuagcgga	C04	+	68928901	68929150	aauuuuuauuuauuucuuugaugaguuaguuuuacauuuauuagugugacuauucaauuuaaaaauuuauuucuccuuuuaugcuuuacuuuuugagauauacucuuacaacauguuuaaugcaaguuuuuagaguguaguuauuagcggaauauaauaaucugccucuuaacuuuuaacuaaaaaaacuaagaaccgguuuuuauauuccgauaagaacuccaccuuaaaaacuccacccuaaaaacuc	-43.5
novel_miR_3	0.5	aucuggauccggauucgugguuuc	aauauucggaucuguauc	A07	-	486819	487068	agauauucagaaaauuuaggauaucuggauccggauucgugguuuccggauauucauauuucggauauccauuucuauauucuauuaccgcgaauauucggaucuguauccguaaaaauaauuuuaaaaauacuuauuuuuaaaaaauuauacauaaauuaaauaauuauacaagauuuaauauaucuauaauauuguaaaaacuaaaauauaauauuauaaaauuaauuuauguauaaauauauuaaaa	-58.9
novel_miR_129	0.5	aguauugacgugagauucuaggc	gccuacuuguuuaauauugaaauu	C02	-	49795823	49796072	acucuagaucuagauuuauuucaguauugacgugagauucuaggcaacugaauucauaaacagauuuauaaauuguuguaaaccgguauggauuucauugugguaucagagccuacuuguuuaauauugaaauuugaucuuguuuagucuauaauuugauauagauaacuacuucuaauaauuugaugguuugaaauugauguauuugauaugaacccuaauuugauuaggguauugaucgaauucuaaa	-55.3
novel_miR_88	68.8	ugguauugguaguaaugagugu	acucauuaccaucaaagccacg	C07	+	44882029	44882278	uucgguucuuguuaaugaaugauaaaauguuuuuguuaugugcuuguucucuugucuuguucuucauguugguuucucuuggaugacuugacagagugagagcgaagagagugagaucaucacaugccuuguaauaauaagguaaugggacuacucauuaccaucaaagccacguaccauguucuguuuuaaacgaauacaauacgugguauugguaguaaugaguguucccgcuaccauauugagguug	-78.9
novel_miR_196	0.4	augaacgaucuuuaaugaacauga	augagcuugaucguuuuuau	C02	-	27837403	27837652	acuagaucacgaguuauaugaacgaucuuuaaugaacaugagcuaacucaugagcuugaucguuuuuauacuuaauauauauauauauauauauauauauauauauauauauauauauggaugacuucuauuuuuuauuaucuaagaaaagauaauuucuauauuaaucauauuuuucuucuaaaauucaaauguaaaacuaaaaaguaauaaauauauauaaaauauaaaauaauauugauauuaaccc	-45.2
novel_miR_114	2.4	aaagacgauguaaacugacguggc	aauuucgcgagugcuuuacgacg	636	-	5965	6214	aacgacaaaaaaaauucgucguaaagacgauguaaacugacguggcuuuuacgaggaaauagauuuuccucguaaaagccacguaaauuucgcgagugcuuuacgacgaaauauuuuacguguacuuaacgaggaaauuuugaauccaccaacuugguagguggcucacguuuuuuuuuuggccauacaauuaauuuucgucguaauuucauaguaaaauuacaacuaccagauucgaaauuuucuauaa	-84
novel_miR_126	108.7	uuggagcaucgagugaagagc	aucuucucauuacgcuccauauagua	A04	-	18356741	18356990	uaucauuaacucauauuagucuuuggagcaucgagugaagagcuaauacagcuuucaagcuugcaucuucucauuacgcuccauauaguaacauuuaacaucaguuuugcaauugaaacuuauuacucauuugguucaguugcuacuugugaugcacauucuuucugugaaauuaauuagagauuuaagaauauucauauagaugauuugaguuuccuaaccauaaacauagacuugugcagcgcaguug	-52
novel_miR_82	0.3	auuuuaguguagcauuguagaugg	uuuugacuuucucacuaagugua	A08	-	25145256	25145505	uuuggagugaaauauagaguaaauuuuaguguagcauuguagauggucuuaugaccuuuuugacuuucucacuaaguguauuccuuucaacucuuuauaauuuuaugcuuaacugaaaacagauagcugauaauaccaaaucuuuguaaaggaaauuuauaacaaugauauaaaaguuauuaaucauuauuauauuauaauuuuuugcaaaaauauaaauauuuauaaacaaaauuauacauaccauaau	-39.2
novel_miR_75	354.3	uuuacaagagaucugcagcauggc	cggcuguagaaucguuugua	C03	-	10810904	10811153	augcgaauuaaaagaaaaaagguuuacaagagaucugcagcauggcgcaaggaguaccgucaagcauggaucccguaggaugguuuaggugaugcagucagacgugaauccucguacgguagguagaaucgucggcuguagaaucguuuguaauauuucucauaguuguaauagcauaauuauccaacguuaaaaaaaaaaaaauuugaagugaucgugcagcaaucuuuugacauuuagguuagggaca	-56.1
novel_miR_41	958.4	auaaaucccaagcaucaucca	gaagauucuugggauuuaucu	C05	+	24627576	24627825	uuuuugucugggugauaacaagauaaaucccaagcaucauccaccuuauuagcuuugacauaaacgaaggcuuguaaaauggaagauucuugggauuuaucuuuuuguagucuccucuucuaaaagaguaaugucaacauacacggaaaugauuucaaauucuaaaaguguugcuuaauguuacaacauacacgacaaugauuucaggcuuguggaggaacaugaugcuucuguuuauggauuuguaagc	-63.5
novel_miR_29	0.5	uuuucgaaaacugugugaacuccc	gacauguucacuucuuuuguuuauu	C07	+	23010711	23010960	gcaucauugaaccccauggaaagguuucacaaaauauauuuuuuuuuuuucuguuuuauuuuuguuuaaaaaaaaaaauauuaauuaaccggaucaaucgcggacccccgugggacucgcgcuacagugaugaccuggguuuagugcagugacucugcaggagacauguucacuucuuuuguuuauuuuaauuuauuuuuuuuucgaaaacugugugaacuccccauagaguucacuuauucagaugcua	-56.4
novel_miR_138	0.6	augguugcuuaaggaguuguuagc	agcuucuuuagaccaccauu	A08	-	21903378	21903627	aacuaucaauucaauuuucuuuuguuauagagauaugcgaaaauguuauaaaauagagcugagagagacuguguauaggugugagugagugggagcaggcgugaagaaaagcugacgccugaccgcgugcaucaacaucaucaaagcucuacauuuucucucuucuaauuauucacuuauagcuucuuuagaccaccauuauccaugguugcuuaaggaguuguuagcaauuuuuuaaucaaaaaaaaga	-60.2
novel_miR_60	2.4	aaagacgauguaaacugacguggc	aauuucgcgagugcuuuacgacg	25	-	4202258	4202507	aacgacaaaaaaaauucgucguaaagacgauguaaacugacguggcuuuuacgaggaaauagauuuuccucguaaaagccacguaaauuucgcgagugcuuuacgacgaaauauuuuacguguacuuaacgaggaaauuuugaauccaccaacuugguagguggcucacguuuuuuuuuuggccauacaauuaauuuucgucguaauuucauaguaaaauuacaacuaccagauucgaaauuuucuauaa	-84
novel_miR_76	2.7	ucgcuuggugcaggucgggacu	gcucccgccuugcaucaauugaau	C07	+	53539099	53539348	agaaucaccguggggcucggauucgcuuggugcaggucgggacugauaugcugacacaaccacuggugcuuuugccuuauugguuugugagcagguauuggcucccgccuugcaucaauugaaucggagccuccaauggugaaacgaauccaaucagaucuggaacuuauauauauauauauauauacucuucucaucucuucuuuuuucuucucuugauuucuaacuuauauuauaagaucaaaacuag	-86.1
novel_miR_192	2.4	aaagacgauguaaacugacguggc	acguaaauuucgcgaguucuuua	A07	+	13651489	13651738	aacgacaaaacauauucgucguaaagacgauguaaacugacguggcuuuuacgaggaaaaacuauuuccucguaaaagccacguaaauuucgcgaguucuuuacgacgaaauauuuuacguguacuuaacgaggaaauuuugaauccaccaacuugguagguggcucacguuuuuuuuuggccauccaauuaauuuucgucguaauuucauaguaaaauuacaacuaccagauucgaaauuuucuauaaa	-83.6
novel_miR_140	4.9	aauuuuuguggaaccccauaggc	gggguuccacaaaaauuauggau	C01	+	39518508	39518757	uauaaguauuuguggaguccauaauuuuuguggaaccccauaggcaaagguucuuaaaaugagauuuuaagaacuuuuaagaaccuuugucuacgggguuccacaaaaauuauggauuccacaaauauuuauaccuauauaauauauauauauauauauauauauauauauauauuauacauauuuaagaauuuuauugggaagaaccccguuggaugugcucucacagucuguuaacauuuucuaucau	-112.1
novel_miR_229	226.9	uacgaugacugccgaugacauagc	uaucguauucgcacauuucguagc	C03	-	41691248	41691497	uuuaauuuuaauuaauuaauuucaauuaaauaauuaaauuaauucuaauuauuuuauuucuuauuauagcaucauaucaaugucauuauaaguaaucauagcauaaaucaaaugucauaguuaagcuaauaauaucaucgauguauugcuaucguauucgcacauuucguagcguaaaaaaaaugcuaucguagaagggguaccuacgaugacugccgaugacauagcauuuacgaauucgcuauaaaac	-43.1
novel_miR_80	4.4	cuaagaaaccguggauaaugaug	auuauccacgguuuuuuaggacgg	C08	+	47552766	47553015	gugguuuuggaauuugaaaaaacucaucaaaagagguaauaauaaacaagguugauaaucaaacaagaggccuaaaauuugguaaccgagcaugggaaagaagaugugacuguauuagagcaucaucauuauccacgguuuuuuaggacgggguucuuagggaaauauaagaaacaguuucuuauauuuccauaagaaccccguccuaagaaaccguggauaaugaugcucucagucucuacuauagggu	-102.1
novel_miR_124	3.7	gaucuguuaggguuucuuug	aaagaguuucuuacagagauc	A07	-	23855969	23856218	uguuccuuauugucuaccucucuuuauuacauucgacagaaaggaacgagugaaaagaguuuggaucuuuaagcuuuuugaucauguggguuugacaaaagaguuucuuacagagaucuuuggcauucuguccaccuccccuaccuauguauauguguauuaucuacguuguguuuugugagggggaggugggcauacugccaacagagaucuguuaggguuucuuuguaaaaccccucaugauuuguug	-94.2
novel_miR_119	1557.4	cucaagaaagcugugggaaa	uuuccacagcuuucuugaacu	A08	-	14155974	14156223	ucucucuccccccccccccccccccccccccccacacacacacacaauucucuuaaguugaguucgugaguagaaauuggagaaggagaacaugaagauccugguuauauuuuuccacagcuuucuugaacuuucuuuuucauuucccuuauuuuagagccaaaauaacuaaaaaucucuaacauuuaacacucuagaaaaaaaaaagcucaagaaagcugugggaaaacaugacaauucaggguuuucu	-63.4
novel_miR_23	0.4	auuaagagacuggauuaagagacc	ucucuuauuuuuuuuuuaauau	A05	+	34781576	34781825	uaguuaccuguauguuguagaugaacuauuagucuacacucucaaaauaaauaauuccacauaaggaaaaaaaauagaaauuugcuaaucaaaagaagagaagaacauaugaaaauaggacuaagaguaggauaaaaucauuauccuagagacccuaaaugggucucuuauuuuuuuuuuaauauuuuuuaguuguaaaaguuaauuaagagacuggauuaagagacccgaaaauuuacaugcuccauug	-48.6
novel_miR_9	3100	guucaauaaagcugugggaag	uuccacagcuuucuugaacugc	C09	+	6959838	6960087	cccucuuucuccucucuucuguaauuacgauuuugcccuggcuuuaugcaccucguuuagggcuucuucuccucuacaugacucucucuguauucuuccacagcuuucuugaacugcaaccuucuucagauuaguuucuauucucacauauauauuaccauagcauaguuauguuaauuuaaauugcaucuguucgacugauuugcgguucaauaaagcugugggaagauacagacaaagucaaaagauu	-70.1
novel_miR_21	934.4	aacaugagucuguaaauuguuugc	gagaauugaauagagcguuugauca	C02	-	62671525	62671774	uucuaauuugguuuacugagucaacaugagucuguaaauuguuugcugucaaaaaaaaaagagagaauugaauagagcguuugaucagaaccaaaagacacuugaagauuagauuuuuaucaucaaaaagaaagagacaagaaagaaaagagauugaaaagaugucuaauuaagagaauugaauagaguccaagaaccaguguccggucuuucgucguacccauggaugcagaguuucuaauuugguuua	-46.2
novel_miR_55	867.3	cuugcauaucuuaggagcuuu	agcugcuaagcuauggauccc	C06	-	49065846	49066095	gguggauuuuugauuugcaagcaucuuuauuuggauagaucuuuggccuucaaaauaauuuucuugagaacaaaaaagaagauugaaaguugaaaguagagcuccuuuaaguucaaacgagaguuuaguaggguaaagaaaagcugcuaagcuauggaucccauaagcccuaauccuuauagagagaaaaaggauuugguuauauggcuugcauaucuuaggagcuuuaacuugcccuuuaauugcuuuu	-67.9
novel_miR_167	958.3	ucccaaauguagacaaagca	cuuugucuauauucuuggaaaaa	C05	+	53609725	53609974	ucucuauggcggcgaguccucuucagauucuucuaggguuucuaaauuuuaccccuagaaaagccgccuauacauacacacccacgucaagacucacucaucugcagaguuucuuucaagggcuucuucguuggcaggaaaaauaacacgucuucucgguauuucuuugucuauauucuuggaaaaagcgaugaggucucguugcacuuucccaaauguagacaaagcaaaaccgugaugacgucaaaga	-77
novel_miR_150	195.2	ugcucacggcucuuucugucagu	ugacagaagagagugagc	A01	-	3419348	3419597	auaggguuuaaagagaucugugagaauagggagggagaauuaagaggguuugaguccacuugcacauaaaauccaaguggguuuauugaauuaaguuguaaaaagacagagaaggaggugauuguagaaaugcaacagagaaaaacugacagaagagagugagcacaugcaggcacugcuaugucuccauaacuuugcgugugcgugcucacggcucuuucugucaguugccugacuucucgcuuucucu	-78.5
novel_miR_72	0.4	aaaguagaaaauagagugaugaac	ucuuuacucuauuuuuuauccuaa	C07	+	41890302	41890551	ucauuucguggacuuguagaacuguaaaagaaaugauuagucggaauaaaacuuuaauugaaaaaaaaacuguaaaugaaaaggcauuuaaauuguuaauuaaaacacauuuugauacgguaaaccaucuuuacucuauuuuuuauccuaaaauagaguaacucuauaauagaauuugaauuuacucuaauuguacucuauuuuaaaguagaaaauagagugaugaacaaaaaaaacaaguuacucuaua	-46.4
novel_miR_19	2.4	aaagacgauguaaacugacguggc	aauuucgcgagugcuuuacgacg	C05	+	57500035	57500284	aacgacaaaaaaaauucgucguaaagacgauguaaacugacguggcuuuuacgaggaaauaauuuuuccucguaaaagccacguaaauuucgcgagugcuuuacgacgaaauauuuuacguguacuuaacgaggaaauuuugaauccaccaacuugguagguggcucacguuuuuuuuuuggccauacaauuaauuuucgucguaauuucauaguaaaauuacaacuaccagauucgaaauuuucuauaa	-84
novel_miR_231	6692.6	ggcggauguagccaagugga	caauucccgucguucgccca	27	+	5085758	5086007	ggggagcccguugcgcguagcgggcggauguagccaaguggaucaaggcaguggauugugaauccaccaugcgcggguucaauucccgucguucgcccauaagggauagguacucauucacaaacaacaaagauagaauaggaagggagaccgggcacccacaacgggucagagaaggaagucaagacuagaaaagaccccgaagaacgccucuagauaccucuuccaauaccaggacaaacaagcaagu	-63
novel_miR_201	63	acauuuaucuggaaccaaagaacc	uuuuuuguguuuacucuuu	C03	-	43129822	43130071	ucuuuuuugucaauaauauaugauucuucauuacucauuuuuuguguuuacucuuuaauaguguugcgaugaaucauuuauuuuucggucccaaaaucuaguuaauaucuuuuguaguuaugaugcuagucuauggcuacuucuuaaauauuuaaaauaauuauuuuccgagcuuuuuuauaauugaugcaacuagucuuucacacauuuaucuggaaccaaagaaccaaauuaaacuaaaucagaaaau	-28.3
novel_miR_177	63	acauuuaucuggaaccaaagaacc	uuuuuuguguuuacucuuu	C02	+	31012004	31012253	uaugauucuucuuuuuuugucugauucuucauuacucauuuuuuguguuuacucuuuaauaguguugcgaugaaucauuuauuuuucggucccaaaaucuaguuaauaucuuuuguaguuaugaugcuagucuauggcuacuucuuaaauauuuaaaauaaaaucuuccgagcuuuuuuauaauugaugcaacuagucuuucacacauuuaucuggaaccaaagaaccaaauuaaacuaaaucggaaaau	-30
novel_miR_7	2.4	aaagacgauguaaacugacguggc	aauuucgcgagugcuuuacgacg	A07	+	15297257	15297506	aacgacaaaaaaaauucgucguaaagacgauguaaacugacguggcuuuuacgaggaaauaguuuuuccucguaaaagccacguaaauuucgcgagugcuuuacgacgaaauauuuuacguguacuuaacgaggaaauuuugaauccaccaacuugguagguggcucacguuuuuuuuuggccauacaauuaauuuucgucguaauuucauaguaaaauuacaacuaccagauucgaaauuuucuauaaa	-84.1
novel_miR_12	0.4	auagcuaaggacuccaaugguggg	aacaccauuggaguugcucuaac	A05	-	40809042	40809291	aaagcaaaaaaguauauauuauauagcuaaggacuccaaugguggguaacaccauuggaguugcucuaacuaauauauuucguuaaaaagguuuaauauuacauuaaacuaauauaugacugaagauaauacaacucuauaucauauuucaauucacuaaauagugcuuuuugucaacacaaaacuuggagcaccuccaaugguuaaaguuucuaaaauaaauuaaaauauuauuauuauuauuauuauu	-47.6
novel_miR_20	45.6	aacuagcucucgaucucugaucag	aucggagaucgagagugc	C08	+	35505214	35505463	agucuucccuccaauccaacaaaacuagcucucgaucucugaucagacagcucgaucagaaaaugucuuaucuauuggagcucgaucuuaguugucuuaucggagaucgagagugcuaguugcguuggauuggaugugaucaugggggaagucuccaacagaucggaguacagcugaacuaaggauaaaauauuuagcaaguaacaugaacucgaucgugcuggugacgaugacgguccucugaaacuug	-93.1
novel_miR_131	152.3	uucuaaucguaacuaaaucuucaga	ugaggcgggguuaagaaagaua	C05	+	56249095	56249344	auagcuuaguaaaaauguagaaagaaaauaauggaaaaaguuggauucaauugucaacuacuccuaucggaaauaggguuugguuacuuccauaacaaggggaagcucucauuaauuaguugaugaggggaaguggaguggugaggcgggguuaagaaagauaagaaaauuucaggguagcaaacauucucuagaauuucucuuucuaaucguaacuaaaucuucagaucuauuuuuugaaaacccauca	-51.7
novel_miR_212	578.3	auuauagagugaaccauuugagc	uuccaaugguuuacucuaua	A06	+	9004274	9004523	caucucuaauagaacuauuauuuccucuauauuuuacacuaaaauaaaguaacucuauuauaaaguuaaauuuguuccaaugguuuacucuauaauaaaguaaucuauuauaaagugaaauauagaggaauguuguuuuucuacuccaaauauaaaguaaaaaaacaauauuuuuuuauauuucauucuauuauaguguaauucuauuauagagugaaccauuugagcaaaucuaacuacauaauagagu	-84.6
novel_miR_73	6688.4	ggcggauguagccaagugga	caauucccgucguucgccca	26	+	1645084	1645333	gcgggagccguugcgcguagcgggcggauguagccaaguggaucaaggcaguggauugugaauccaccaugcgcgguucaauucccgucguucgcccauaagggauagguaucauucacaaacaacaaagauagaauaggaagggagaccggcacccacaacgggucagagaaggaagucaagacuagaaaagaccccgaagaacgccucuagauaccucuuccaauaccaggacaaacaagcaaguagu	-59
novel_miR_113	0.8	agaguagaaaauaaagugaugaac	aucacucuauuuuuuacu	C03	+	16316751	16317000	aucucaucauuuaauuaaaugaaauuauaagaaaauaggagagagauaagugagaaguucucguaucaaaacuuuugagauacuuguuagcccaucuccaguggagagagagauaacuuguuuuuuuuaauaucacucuauuuuuuacucuaaaauuuuuauuuugaauuuaaauuuaaauuuguucuaaugauauuuuauuuuagaguagaaaauaaagugaugaacaaaaaaacaaguuauuuuauau	-66.4
novel_miR_199	690	uguguucucaggucaccccug	ggguggacaugagaacacaug	C03	+	3531682	3531931	uuguaacuaaacuuguguacuacacacuccuuucguaauguguguauauaacaaguucacauaaguuacgaagaacauuauugcugguuuaaaagagagaaaaauaucuucgaggguagaggaccucgacaggguggacaugagaacacauguguauucaaaggcuguaaugacgccacgucacuguaacguacaucucucuuuucauguguucucaggucaccccugcugagcucuuucucuaccaucc	-75.8
novel_miR_156	2.3	uuggacugaagggagcucccu	agagcuuccuugaguccauuc	C01	+	12574468	12574717	aaaagcaucuucgauauucacuauuuuuaguugguauuguaggaauauauaucgagggagagcuuccuugaguccauucagaggcugugauaugauccaauuaguuuccgacucauccauccaaauaccgaguuacuaaauuuuaaacuagacucguuaaaugaaugaaugaugcgguagacaaauuggaacauugauucucuuugguuggacugaagggagcucccucucucuuaauacuauaauuuuc	-83.2
novel_miR_59	0.4	aauaauuaggcuugguucucucca	gaagaaccaaucuaauuauuuu	26	+	5458898	5459147	aaauaauauagagaaucaacacaauaauuaggcuugguucucuccauagcaugacacuucagcuuucaaaauaguugugggauugacaugucaucaaaugaaaaaaguugaagaaccaaucuaauuauuuuguaaguccacguaaguuuugcucaaccguaaugaaaaaaaaaauuacgaagguuacagaucucuucuccucugucuccuccuccucugucuccuccucuccuuacucaauuuugcucag	-47.8
novel_miR_94	1	cggcucugauaccaauugaug	ucgauuggugucaaagccaug	A01	+	11269218	11269467	acagagaaaauaguaauaauaaggcuugggcuuucuggauuuuaggguuuguuuaaucuccucaaccacuguauauauauauauguacaccuuaauuaggguuuguucaaacaucgauagcucucaauaguuccaucgccucguuuucaucacgucgauuggugucaaagccaugcuaauuacuucucugucaaggggaauuuugcacggcucugauaccaauugaugcaaugaaaacaucgauuucgcu	-70
novel_miR_26	133.7	uuggacugaagggagcucccu	gagcuuucuucgguccacuc	C04	-	53917587	53917836	uacauauauagcuguagaaauguuaauauggucagggaugcuggguuggugggggaagggagcuuucuucgguccacucauagaauaauaugugagauuuaauugacucucgacucauucauccaaauaccaaaugaaagaauauguagacauaugguaaaugaaugaaugaugcuagagacaaauugaaucuucacuucucuaugcuuggacugaagggagcucccuuuuuuuauuuuccuguauuuca	-96.7
novel_miR_38	0.4	cuuacugaugcucugcuacuuguag	ucaguaucaucaucagguagga	C06	+	47982581	47982830	uuugcuaaucuuaaaccuucuucuuacugaugcucugcuacuuguaguguuacuuggugagauugccaauuuugcugccuaugcauuugcgccggcuauacuugucacuccucuaggcgcacucaguaucaucaucagguaggagaauauacucaagacucaugucugaugcuuucucuuauacucuuuuuuuuucuuuuccuguggaucucagugcugucuuggcucauauuauauuacgggagaaacu	-54.1
novel_miR_166	0.6	uuucguugucuguucgaccuu	gguucgaugcuaggcuugucaaa	A07	-	25489003	25489252	aggguuccuccuucgcaaaaauauauacuuuuucuugacugaguauguauauauauauauauauacauucuuuacauuauuauaacuauuaagaauaguuaugggucuaugaaugguauauauauccgaagacguagguggugaucaagagugguuggguucgaugcuaggcuugucaaagugagcaaucuuguguucucaucuugguuucguugucuguucgaccuuggccucgaucucucaucgaaac	-59.3
novel_miR_211	2.4	aaagacgauguaaacugacguggc	aauuucgcgagugcuuuacgacg	A03	-	29817123	29817372	aacgacaaaaaaaauucgucguaaagacgauguaaacugacguggcuuuuacgaggaaauaguuuuuccucguaaaagccacguaaauuucgcgagugcuuuacgacgaaauauuuuacguguacuuaacgaggaaauuuugaauccaccaacuugguagguggcucacguuuuuuuuuuggccauacaauuaauuuucgucguaauuucauaguaaaauuacaacuaccagauucgaaauuuucuauaa	-84
novel_miR_62	215.6	acaggugguggaacaaauaugagu	ucauauuaguucuaccuccuguug	C09	-	2914314	2914563	uuugaagauuaaguguguauuaacaggugguggaacaaauaugaguuugcauaguagucaaacaaaaugaaacucauauuaguucuaccuccuguugaagcccacauuaaucugaauaagauuuccacacacacacacauucuuauauucaugugugcuauuuauagcaauaaauuauauuacaugaccauauauauauguauuucuuuuaagagaugaaugaaagcacacuagcgacaaaugcauaaaa	-65.5
novel_miR_4	0.4	uuucucguaaaacgugugaaccuc	gaguucaucacuuuugcuuuuuuua	A02	-	3683097	3683346	aauucaucuucuuaauuuuuuauuauuaaauuuuuuauuuuuuucauuuugauuuuuuuuaaaaaaaaaaaaaaaaauugaccaaucgcaagccgccacgugucguggagcccgcacuacagugaugaacuuuaggagaguggguaucaugcagaagaggugagaaauggcgaguucaucacuuuugcuuuuuuuaauauuuuuuuucucguaaaacgugugaaccuccuucuuaaaccucuaagggcau	-53.6
novel_miR_32	345.5	uuggacugaagggagcuccuu	agagcuuucuuugguccacuc	A07	-	20169944	20170193	uacguauauaguuauagagaaauuaaugggcuuagggaugauggguugguggaggaagagagcuuucuuugguccacucauggaguaauaugugagauuuaauugacucucgacucauccauccacauaccaaaugaaagaauauguucccauaugguaaaugaaugaaugauucuagagacaaauugaaucuuuacuucucuaugcuuggacugaagggagcuccuuuccuuuguuuuccaauauuucu	-81.9
novel_miR_16	190	gaaaaaaugacuugacccuugggc	cuaggguuggggucauuaca	C06	+	17706519	17706768	ucucucucucucucucuuuaaagaaaaaaugacuugacccuugggcaaagccuaggguuggggucauuacauaugucuucuuccauuucuguuuagauuaguaacguaaauuacagcuagacuacaauauucuucuuuuucuucuucagcucuauuuagaccuucaucuacguauggaaccuauaaauacaaaccaccauccuccaaaacugugaauccccacucuucaaaagccccguugucuaaacaa	-37.2
novel_miR_116	2.4	aaagacgauguaaacugacguggc	aauuucgcgagugcuuuacgacg	A08	-	15760176	15760425	aacgacaaaaaaaauucgucguaaagacgauguaaacugacguggcuuuuacgaggaaauaguuuuuccucguaaaagccacguaaauuucgcgagugcuuuacgacgaaauauuuuacguguacuuaacgaggaaauuuugaauccaccaacuugguagguggcucacguuuuuuuuuuuggccauacaauuaauuuucgucguaauuucauaguaaaauuacaacuaccagauucgaaauuuucuaua	-84
novel_miR_223	343	uuggacugaagggagcuccuu	agagcuuucuuugguccacuc	C06	-	27696404	27696653	auauaguuaguuauagagaaauuaaugggcuuagggaugauggguugguggaggaagagagcuuucuuugguccacucauggaguaauaugugagauuuaacugacucucgacucauucauccacauaccaaaugaaagaauauguuucccauaugguaaaugaaugaaugauucuagagacaaauugaaucuucacuucucuacgcuuggacugaagggagcuccuuuucuuuguuuuccaauauuucu	-82
novel_miR_24	0.4	aaggacugaguccuuagugacgug	cgucaugcacucuuuccuucu	A01	-	26127799	26128048	uccuaacugauggaguugcucuaaggacugaguccuuagugacguggcaacgucaugcacucuuuccuucuccuuccuccuuucuuuucguuuuccacugaggccaccgaucuccgccggagacucucucugauuauucgcucccuccuguaucucucugauugacagauuugauuucgucucuuccuuauuucuuccaaaacccucaauuuuuuucaauuugggaguaaaucaaagaucucucuuuguu	-51.7
novel_miR_112	0.4	auuuuuggaauugauggaaugagu	ucauuccauucaugucaaaugguaa	C02	-	55132876	55133125	uuucuuuguauuuucucuauuuauuuuuggaauugauggaaugaguauuucauuccauucaugucaaaugguaaaaaaauuuauggaacuaauggaauaggccuuuccacgucauuucauuccaaaauucuacaauccaguuuauuuuguuuacuaauuauuuuuuggauacaaacaaaaaggcucuugcagaauaauaacaucagaggaaauauccccccugagauugggagacugaugaaacucaaaa	-50.8
novel_miR_6	5.2	cuaagaaaccguggauaaugaug	uucauuauccacgguuuuuuaggg	C06	+	43070011	43070260	aaguaggguucaucuagaauguuagaguuucauuauccacgguuuuuuagggcgggguucuuagguaaauauaagaaucuguuucuuaauuuucaacuaaaaaguuaagaaacuguuucuuaaaauaguauuuuaagaaacaguuucuuaacuuuuuaguugaaaauuaaaaaacaauuucuuauauuuuccuaagaauuccucucuaagaaaccguggauaaugauggucuuacagaucucagggugag	-137
novel_miR_31	529.5	ucuaagaacucuggguuaaucaug	augauuaacccgaguucuuagagu	C03	+	19129028	19129277	cccggguuaaucauggucuagaccaugauuaacccgaguucuuagaguggaguuuuuaauuuagcggaauuuaagaaacuguuucuugacuuuuaauuaaaaaagcuaagaaccaguucuuaaaguccuuauuuaagaaccgguucuuagcuuuuuuaguuaaaaguuaagaaauaguuucuuaacuuccacugagaaccccauucuaagaacucuggguuaaucaugcuccggguuauguuauucccuu	-136.5
novel_miR_181	0.4	aaacugugugauauccgauguucc	aacacggaaaaucaaaaguuaaa	C05	-	26254421	26254670	ucauucuuauaucacuuuaaucaaacugugugauauccgauguuccauucaucaccauaauaaauaacacggaaaaucaaaaguuaaaaaaaaagcgacaacaacccauauacacaacacuacacaacucaucaaauaauguauccggcuccgcgcuugcgcggagacuaugcccuaguuacauauauguuugagacuaacuaagguaauuaaaaucauauguggauauauguauauaugauuuuggaau	-46.7
novel_miR_123	2.4	aaagacgauguaaacugacguggc	aauuucgcgagugcuuuacgacg	A01	-	4996123	4996372	aacgacaaaaaaaauucgucguaaagacgauguaaacugacguggcuuuuacgaggaaauaauuuuuccucguaaaagccacguaaauuucgcgagugcuuuacgacgaaauauuuuacguguacuuaacgaggaaauuuugaauccaccaacuugguagguggcucacguuuuuuuuuggccauacaauuaauuuucgucguaauuucauaguaaaauuacaacuaccagauucgaaauuuucuauaaa	-84.1
novel_miR_169	2.6	uuggacugaagggagcuccuuc	aggagauucuuucagcccaacc	C03	+	14291151	14291400	uuaguguuucuaguguguauauguauggaacaauaucaagauagauguagaaggagauucuuucagcccaaccauggauagaacaaaaagggaguagaaauaucugccgacucauccauccaaacacuugugguacaaagaauaaaauuuuaagucacagugacuguaugaaugaugcgggagauguuuuuaccucuuuaucuguguuuggacugaagggagcuccuucucuuucuaugugauucaguuu	-85.2
novel_miR_197	1245.7	uuuguugauugacaucuaugc	uuagaugaccaucaacaaaua	A09	-	56620904	56621153	ucuuuugcaacccuugaauguguuuguugauugacaucuaugcauauugaucauccucguguugaugaucgauucguuuagaugaccaucaacaaauacuuucaugguuuugcaucuccucuuggaaucuaucugacguuuuuagcaucucuuguaaccauuuucuguagaauguuggccguucgaaacuacuugcaucacguggauaaucucaagcagcuggagaauaaucaaaaagcuuccuaaggau	-69.8
novel_miR_148	2386.1	gggucgauaugagaacacaug	uguguucucaggucaccccug	C09	-	61844425	61844674	aucaagguagaggaucucgacagggucgauaugagaacacaugugcagacaacggcuguaaugacaccacgucauuagaacaaaucuuucuuuucauguguucucaggucaccccugcugagcuccuucucuacccuccaucuuugucggcuccguugcuucauucauucacaaaaugguaagcuucuauguagauuccaucuuuguaguguuacaaauuacaagcacaaacauaauaaguaauaacucu	-67.4
novel_miR_50	2	aaggaccucuugcgauaaucaugg	augauuaucgcaagagguccauaa	C07	+	60286559	60286808	aaaagguuaauacguaagucauggugauaaaagaugaaugggugguucuugagcaaaacggcgccguagagauuagauaucuuauuguacauugcagcugguuguugcggacaucauagggccuacauauguuuuaacuccuauaccaugauuaucgcaagagguccauaaguuuuuuucaaaaaaaaaaaaaaaaaaaaacuuaaggaccucuugcgauaaucauggaaaaaaaauaaaaaauaaauca	-80.6
novel_miR_71	5613.5	auuuauuacucugcauugaccggc	cgucgcaugauuuguugucauaac	C03	+	34882613	34882862	uuggucggccgagcugccuuauauucuauuuauuguuaauuggucagccgagccgccguauaauuuauuuauuacucugcauugaccggcuaagccgucgcaugauuuguugucauaacauaaauauuccauugccacaauuuuuuuacuuuuauuaauuuuuaugaaauuuuuuagauuugauuaacuguuuaauacgauauuuucggacugauuuuugguacacucgauuuaaccccaacggucacaa	-39.7
novel_miR_8	145.6	uuuuguggguuucuaccgagu	ucgguaaaagccuucaaaaua	A04	-	21939319	21939568	aaucaacagugagagagccaucacaaaucuuuccucuugguuuguccauucuaugaucucguuuuaacuuagcuucucucucucuuuuccaaagguuuccuuucuucucuuccauacaaaaugauugauuacguacucgguaaaagccuucaaaauaugaguuaauauuuugaguaccacuccucaaaagccacaacauaacucauguuuuguggguuucuaccgaguauggaggaaaucucgagauuug	-71
novel_miR_221	1576.7	gcucauucucguucugucauaac	uugacagaagagaccgagc	A10	+	23654253	23654502	cucucuuuuaucaucgguuucugggcuauaguuaccugaauauaaaugaauauacauacauauauguuuuuuuucuauauaguacaugcuuaaauauggucgcaaauaaauauauguugaugggggaaaagaaguugacagaagagaccgagcacacaaagggagaauuguauaaaauuaauauguauacaguuuacuuuugcgugcucauucucguucugucauaacuucuccuucaugaaucuuggug	-72
novel_miR_153	3099.8	guucaauaaagcugugggaag	uuccacagcuuucuugaacugc	A09	+	5946374	5946623	ucuccucucuucuguaauuacgauuuugcccuggcuuuaugcaccucguuuagggcuucuucuccucuacaugacucucucuguauucuuccacagcuuucuugaacugcaaccuucuucagauuagcucuauucucacauauauauauauauauuaccauagcauaguuauguuaauuuaaauugcaucuguucgacugauuugcgguucaauaaagcugugggaagauacagacaaagucaaaagauu	-67.3
novel_miR_5	1.9	guagguagacgcacuguuucuca	agagacauuuguuucuacuuauag	A03	+	18688385	18688634	gaucgcuccuuuguguuuccugguagguagacgcacuguuucucacauuguuuaaaacuguuguaacaugagagacauuuguuucuacuuauaggggagcagauucagauccuugcgugcuuaucugaaagcaaaggagacgcagagaucaucaccccuuuuaaaguagcugaggugaugagcagagcuguacagagaaagcucucugacaaugggacgaguacaccgucaggagauggagaaacaagcc	-80
novel_miR_172	215.4	acaggugguggaacaaauaugagu	ucauauuaguucuaccuccuguug	A09	-	3577116	3577365	uuugaagauuaaguguguauugacaggugguggaacaaauaugaguuuguauaguagucgaacaaaaugaaacucauauuaguucuaccuccuguugaagcccacauuaaucugaauaagauuuccacacacacacauauucuuauauuccuguauguacuuauuuauagcaauaaguuauauuacaugauguccauauuuuuuuuuuuuuuuuuuugaaacacacuuauauuaaaagaucaaaccaaag	-57.4
novel_miR_120	196	ugcucacggcucuuucugucagu	ugacagaagagagugagc	C01	-	4611538	4611787	uuaggauuuauagagaucugugagaauggggagggagaauuaagaugguuugaguccacuugcacagaaaauccaaguggguuuauugaauuaaguuguaaaaagacagagaaggaggugauuguagaaaugcaacagagaaaaacugacagaagagagugagcacaugcaggcacuguuaugucuccauaacuuugcgugugcgugcucacggcucuuucugucaguugccugacuucucgcuuucucu	-85.1
novel_miR_18	131.2	aguaccgguccugaaaugaaaaag	uuugguuuucagagaucuggcacg	C02	-	36429497	36429746	agcaacaagacucauagugugaugaaugcggaagggcuggcuuuuagggcugaacugagccaucagauuugguuuuugguuuuugguuuucagagaucuggcacgucauucacgucaacggcgccugaaccgguaacaugcuuccuccaccguauauuuaccuucgucuuuggcggugggagcuuccggaagagagguaugaccaguaccgguccugaaaugaaaaagacuacaagcaauuuuaaaaaaa	-63.3
novel_miR_132	0.6	auaaaucccaagcaucaucca	ggagaugccugggauuuuuuu	C08	+	19119979	19120228	uauuuucucgcguaacuacaugauaaaucccaagcaucauccaccuuauuagccuugaacaucaugaaugauuucuaaaaugggagaugccugggauuuuuuuuuuuuuuuuuuuguguccuccucuucuauaagaguuuuugagaagacaaugauuacaggcuuguggaggaggaacuugaugacuugucuagaagcaugaaagucuuuaacuuuucugguaauuuuucauauacgaagagagaauaac	-60.8
novel_miR_218	0.4	agaguagaaaauaaagugaugaac	uagaacauuuuuuacucuaaacuc	A08	+	764483	764732	uguucaaaugauacucuauuuuagaguagaaaauaaagugaugaacaaaaaaaauacucuauauuuagaguaaacuuauuuuuauagaguacuauuagaacauuuuuuacucuaaacuccauuuuauagugaaaaauagaaugggguuggaaauacucuaagcaguuacuacauuaggaaacuaagcaauuaguuauacauaguuugagaauaauuaauuauucaucuggagauuauacgguucguguua	-50.9
novel_miR_180	2.1	uuggacugaagggagcucccu	ggagagcuuccuugaguccauuc	A01	+	7999437	7999686	aaaagcauuuucgauauucacuauuauuaguugguauuguagggauauauaucgagggagagcuuccuugaguccauucagaggcugugauaugauccaauuaguuuccgacucauccauccaaauaccgaguuacuaaauuuuaagauagacucguuaaaugaaugaaugaugcgguagacaaauuggaacauugauucucuuugguuggacugaagggagcucccucucucuuacuacuauaauuuuc	-81.4
novel_miR_79	46.8	cggauuuuagcugcguagcua	ggcuacgcugcugaauccgc	A09	-	55454118	55454367	uuacuuguuuugacuaguucagcggauuuuagcugcguagcuaaugaaaaaucauucaaaggaaugaagggugauuguucauuggcuacgcugcugaauccgcugcgaaguuaagacaagacucucuauguguaucugauguuucucguguucauaaguuauguaaucaugucucugauguuuaguugucucugaucucucuuuugguuuugauuguuuucuuugucgaccuguuggagucuuggugaac	-78.1
novel_miR_103	2385.9	gggucgauaugagaacacaug	uguguucucaggucaccccug	A10	-	22550242	22550491	uucaagguagaggaucucgacagggucgauaugagaacacaugugcaaucaacggcuguaaugacgccacaucauuauaacacaucugucuuuucauguguucucaggucaccccugcugagcuccuucucuacccuccaucuuuaucaaacgcucggucgcuucauuaauucaccaaaugguaaguuucuauguagauuacaucuuuguagugcaaauuacaaguacaaauauaauaacucuuuguaau	-62.9
novel_miR_111	0.5	augaacgaucuuuaaugaacauga	aguucaacucguuuuuucauaa	C09	-	14456485	14456734	uuuccuggccauucuaguauauugagccaauaaucucuauuauuucccauugcaauucacauacucagggguguuaaaaugaguuauagcucaugaucuggcucaguucaacucguuuuuucauaaacacgaucccuauauuuuaagcucauuuaauaaaugaguuuaaugaccgagcuuaaauuagaucaagagugauaugaacgaucuuuaaugaacaugagcugacucaugagcuuguuuauuuuau	-57.2
novel_miR_99	81.5	cggauccguggauuuaauaucugg	aggaaauuugaaguacccggauc	C05	+	26622212	26622461	gacaaaugaaaauauguuagaacaaucuugauugcugugaauuuccagauuguuaauagcugauucugccguccuguuaagaagaagauuugagaaagaaaaacaaagaacguguuuuuaaguuacugucucuuuaacuguagcaguaggccuaggacggacccggauauccaggaaauuugaaguacccggauccggauccgacggauccguggauuuaauaucuggauucagauucgugguuucugaa	-65.1
novel_miR_58	1.3	auguguguuuaggacuccaauggg	cauugguccuaaacauauauau	A06	-	41318974	41319223	ggauagagcuauuuugugcauugaagcucaugaugauuauguaauuuaauucuuauaauuacaaggaccuguuuuagcaaaaaaauugaucucauaugucaaaccaauuaacugcgcaaucaucuucaaugggagauucaucuccaaugugggguucuauccauugguccuaaacauauauauaauacacauauacauacauauauguguguuuaggacuccaauggguauaacuccauuggaggugcuu	-73.9
novel_miR_106	3.4	acaucuguuaggguuucuuug	aagaguuucuuacagauuucu	C05	+	11576195	11576444	ucuuguguaucucuccauccuuguggugaauacaaauagaagaacggaaaacaaacugaaucuuaauuuuucuguucuuuuccuuucacgaggguuuggcaaagaguuucuuacagauuucuuuggcauucuguccaccuccuuuuguauauaaauguauguauaucgguugugugugaaagaaggagguggucauacugccaguagacaucuguuaggguuucuuuguaaaacccucuugauauacaua	-91.4
novel_miR_228	878.1	cuugcauaucuuaggagcuuu	agcugcuaagcuauggauccc	A07	-	29709077	29709326	uagguggauuuuuugauuugacaaacauguuuaucuggauagaucuuuggucuuccaaauaauuuucuugagaacaaaaaagaagauugaaaguagagcuccuuuaaguucaaacgagaguuuaguaggguaaagaaaagcugcuaagcuauggaucccauaagcccuaauccuuauagagagaaaaaaaaggauuugguuauauggcuugcauaucuuaggagcuuuaacuugcccuuuaauugcuuuu	-70
novel_miR_10	139.8	auuauagaggcauacauuggaac	uccaauguauucaucuaua	C02	-	56302421	56302670	aacaucuccaaucuacgcuucuauaauuuucuuuaaaauagagaucucuauuauagaggugaaaauguuccaauguauucaucuauaauagaguuucucuauuuuagaggaaaauacagagaaaaguuauuuuuugccucuauauuuagacgugaaaauaacauaucucuauauuuuucccuauaaauagaugaacucuauaaauauuauagaggcauacauuggaacauuuuuaccucuauaaaaaguu	-88
novel_miR_14	4.5	auauuccgauaagaacuccaccuu	agugauauucuuaucgga	C06	+	32282374	32282623	ucaucaccccuaaauauugaaugaucaaguugguaaucuguauccuaaaacuaugagcauaauuauuggaagauucuuaggagugauauucuuaucggaauauaaaaacccguuuuuuaauuuuuaacuaaaaaaacuaagagcuguuucuuaaaaagagacugcucuuaguuuuuuuaguuaaaaguuaagagucggguucuuauauuccgauaagaacuccaccuuaaaaacccuccgguaauuaugu	-102.4
novel_miR_33	0.4	gauacgauagcgguuuuagaaacg	uuuuuuaaacugcuaucuuauggu	C05	+	12184981	12185230	cggacgaaaaacgcuauauaacgauacgauagcgguuuuagaaacguuguaucaucgcccgucauaguaggucagguacauuagauagcgcuuuuuuaaacugcuaucuuaugguuauauacaauagcgcuuuuauguaugcaauuaaaaauguuuuaauagcguauaauuuucgcuauuauuuacauuaauaaaaaacaaaaaaaauacaaaucacaaaaaacaauuaaaucuauuauauaugaauuuu	-51.8
novel_miR_151	958.4	auaaaucccaagcaucaucca	gaagauucuugggauuuaucu	C05	-	24671920	24672169	uuuuugucugggugauaacaagauaaaucccaagcaucauccaccuuauuagcuuugacauaaacgaaggcuuguaaaauggaagauucuugggauuuaucuuuuuguagucuccucuucuaaaagaguaaugucaacauacacggaaaugauuucaaauucuaaaaguguugcuuaauguuacaacauacacgacaaugauuucaggcuuguggaggaacaugaugcuucuguuuauggauuuguaagc	-63.5
novel_miR_81	5.2	acacgaugugggacucuaauagcc	cuauuagagucucacaucgugugg	A10	-	14224757	14225006	gauuggacuguuucccauccacaucucgagaggggcuauuagagucucacaucguguggaugaugguccuugggcaauauauaaguguauggguaaaccuccacucuugaccauauuagugaugggccuaacucacacccaaaagcuagcucaagaguggagguuuacccauacacuuauauauugcccaaggaccaucaucccacacgaugugggacucuaauagccccucuacacgcgacggcggauc	-174
novel_miR_207	0.7	aggcuuauaucgcucguuuuuaa	acgagcgauauaagccuucaa	A01	-	37702931	37703180	cauccgccccuacucuacuauacaucauaucuuguuuguauugucuaaaauaaacacgcagcaauauuuuuuuuaucaaaaaaaaauuauaaauuauaauaguauuuuuuucuauuuuauuuuuauauauaauagaaaaaauuauauaaaaaaaaugauuuguuccguuuuauagaaaaaaacgagcgauauaagccuucaaaagaaggcuuauaucgcucguuuuuaauauuacuaaacuaggucuaga	-64.2
novel_miR_64	1.3	agaauccgucucuuaacuuuuaac	uaaaaauuaaaagacagauuuuua	C05	+	55092527	55092776	gaguucuuaccagaauauaagaauccgucucuuaacuuuuaacugaaaaagcuaagaaccgacuauuaaauaagaguuuuaagagacgguucuuaucuuuuuaguuaaaaauuaaaagacagauuuuuauauuucgguaagaacuucguccuaaaauauuaggggguaauuauuuauuuaaauuguuuaacuuuuuuuuuuuuuuaauaaacuugguuuuaagcucauaugcguuugccgcuucagggaa	-74.2
novel_miR_136	0.6	agagacuggucaagcuuggaaacc	uggcuaagaggaucagugagauag	C05	+	30768354	30768603	auugcuucaucucaacacuccuagagacuggucaagcuuggaaaccaugaagcauuuccucauuaaaaccuuaacuuggaaaaaccacaugggauaaaaaccaagccaaggaaaaauaguagaacaccucauggcuaagaggaucagugagauaggaguucuaugaguccaaacuuugaaugaaugaauucacagaccuuagagcuugcagccuuugugaagaugucagccaacugaucuucacuucuag	-59.5
novel_miR_11	1	ucgcaggagagauagcgccauc	gaugacgguauuucuccuacguag	C03	-	5918119	5918368	aaacugcacauauagauuugcuucgcaggagagauagcgccaucacauuuucuaagaguuuagcugauggugaugacgguauuucuccuacguagcuauccuuauaugugcaucuaaaugcagagaugcaucuaaaugcagagagaugcaauucgaaguuuaaagguauaucaguuaaauacucuuauuuuaccuuccccucuaacaaaugaugcauaccaucucagaccauguuugauuuuuucuucuu	-70.3
novel_miR_65	74.4	aagaguggaucaagcggaucgagc	cuugauccacacuuguauc	C03	+	42980422	42980671	ucggauccugaucccggauaauaauucuaaucucuaucuugauccacacuuguaucgcacuuuaucuauuuuaucacuuauuauucgguagauccacaccuccugguccauuuuuccuauucguagccucaacaaauuuguguaacuccacuaaaaaguggaucaagcguuguggaucuacuagaucaaguguaucgagcagaaaagaguggaucaagcggaucgagcagaaugagaguggaucaaauga	-73.9
novel_miR_83	0.4	aaucuguauguauaaacuuaaaac	uuauaguuucaaugcaaaauuuauaa	C09	+	59793764	59794013	uuaggucaauuuauacuuuuuccguuuugauuuaauuaucguugcaaggaaaaauuuucguuucaaaauuauuguuguuuauaguuucaaugcaaaauuuauaaauaagauucuccacuuuauuuuucuauugguugaaauaugauuagguguauagguaaucauguuuuuaucuuagaaauuuaccaaaucauauguuucuuuaaucuguauguauaaacuuaaaacgacaaauaaaaugaaacggaua	-45.6
novel_miR_219	0.4	agggcugggcaaauaaacugaacc	uuuagguuguugccauaguuugug	C09	+	41158570	41158819	uugcuggaaaauuccuauuguaacagauauuaaaucgauugcaccaucuacaaaagauguuaaaauaugaguaaaucaaggcgaauaucuuccacuaaacguggaaguuaaguuuaaauugauuuuccaaaucuuaacauucauaccaaaaaauugauuuuucauauuuuagguuguugccauaguuugugcauauuguaagauagggcugggcaaauaaacugaacccgaaaauucgaaccgaacccga	-47.1
novel_miR_84	0.7	aucuaucuaaggacuccgcaaugg	auugcggaugcucugagccuugauuc	A07	+	25441286	25441535	aacaaaaaaaaaauuaauauuuaucuaucuaaggacuccgcaaugggauucaccauugcggaugcucugagccuugauucuuuugauuuuuuugggguugguuguuccucgcuuaagaugucaugagccuugauucuuugagaggacuccaagaauccuauucaaauuucaaugcgccucggccucaauaccaaacugcagauugggacuuuuccguuuucguuuaaagggccuauaauaucaaccccua	-65
novel_miR_1	226.9	uacgaugacugccgaugacauagc	uaucguauucgcacauuucguagc	C03	+	61463235	61463484	uuaauuuuaauuaauuaauuucaauuaaauaauuaaauuaauucuaauuauuuuauuucuuauuauagcaucauaucaaugucauuauaaguacaucauagcauaaaucaaaugucauaguuaagcuaauaauaucaucgauguauugcuaucguauucgcacauuucguagcguaaaaaaaaugcuaucguagaagggguaccuacgaugacugccgaugacauagcauuuacgaauucgcuauaaaac	-42.3
novel_miR_195	95.5	uuggagcaucgagugaagagc	aucuucucauuacgcuccauauagua	C03	+	17416301	17416550	uuuaguccuuacuuauguuuucuuggagcaucgagugaagagcuaauaaagcuuucaagcuugcaucuucucauuacgcuccauauaguagacuuaacaucaguauugcaauugaaacagauuacucuuuugguucagucgcuacuugugaugcacauuagcccaacaauauguuuguuuuaaaucuuauuuguuugaaacaauuugauuuguuaaucacauaaguacuagaagcuaagcauguccacaa	-53.2
novel_miR_182	0.3	uuuacgguuuauucguuggagaau	uccaacggucaugaacaguga	C09	+	6512507	6512756	uuuuuucaaaauuuuucucuuuuuccaacggucaugaacagugauuuucaucuauaaauacaacucauucacuccauuuucucauccaaaacauuucaucuucucucaaauauuuucaaaucgcucuccuccgauuuuuuuucauuucaagaaagaugauucgcgcauuuuugauuuuauguacaauuuuuauuuguguuucuauuuacgguuuauucguuggagaauuuucuccgggagaauuuaagau	-37.9
novel_miR_118	0.6	agccuggcucugauaccaugaagu	uacaugguaucaaagccauguuau	A05	+	38664823	38665072	ucucuucuucaaucucaauauugucauauaaucauuucucuuggugauucuuuaguuucgucuuauauauauucuguucuaaaauaaaguucuucaugagcuuaucuuucaccuuaaauuucuauuaugcuaagcucauuugagcacauauuuaucuugguuuugagaucuucuacaugguaucaaagccauguuaucauugauagccuggcucugauaccaugaaguaaaucuuaaaacaagacuugcu	-60.5
novel_miR_100	0.4	agaauagaaaauaaagugaugaac	uuacucuauuuuuuacucuaaaau	A06	-	4871126	4871375	agccguccaauuuaauauuggaauacuacuacuacccucagaguuugacuaggauuuuguccauugaugaauacaugucucucuaacauguucaaaagcuuuuaaacuaaguuagaccaucuauaaugcauuacucuauuuuuuacucuaaaauaaaguaacucuauaauagaguuugaguuuguuccaaugauacuuuauuuuagaauagaaaauaaagugaugaacaaaaaaaaaaacaaauuauucu	-50.6
novel_miR_187	0.6	augcucacggguucgacaccaggc	aaggaccuugggggccaauu	C02	+	55282683	55282932	ugaaggauccaagaugagcacaaaacaacuuuuuacuauaaaaaugaaaacccgaguggaacauaauaccuugcuauuugguuuauucuaagguuaguuguaguauuauauauuauuuauuuacauucauugaaaacccaauauauacuauaaauugacgggaugggauagcccgcuugguaaggaccuugggggccaauuaucaugcucacggguucgacaccaggcggaggcgaacugcccauccaug	-60.9
novel_miR_96	48.6	gcucacugcuuuaucugucaga	ugacagaagagagugagc	A08	+	19566118	19566367	uauauauucccuccgguuuucuccuaacccuaagucucucagaucuaucucuacagccucaaagucuccucccuucacgcucagaauuuguauugguaaauuaagugaguuccggaacaaaaguuuagagaaguacaacgaauuugacagaagagagugagcacacaaacgcacuugcauguucgaugcacuugcuucucuugcgugcucacugcuuuaucugucagauuccugcgccgauucuuucggu	-68.4
novel_miR_157	0.4	auaaauuaauaauguuaggacuac	agauuguaucauuauuuuuauag	C04	-	11497804	11498053	ucuuauacuaaaaauauagagauagccuaaaauuauggaaaauaugacaaauuaacauauucacuucucaaauaauauauauauauauauauauugauuuauagauuguaucauuauuuuuauagauauuacuguagcuuuuuauagauucauauuaaccuuugauaugauuccuuuuguaaaaguaaauacagugaaaccucuauaaauuaauaauguuaggacuacaccaaaacuauaauuuuuuuau	-45
novel_miR_95	3320.4	acauuccgacggaaaaugaaaucc	aauaucaauccgucggaauauucc	C03	-	86807	87056	cacaucagaaaaugaacacuacaagaaaacagcgguauucugaaggacauuccgacggaaaaugaaauccuuggaauaucccgaggaauuuccgaggaaauuccgaggaaacacaaaauuggguuuccucaaaauuuccucggaauauaccgacggaauuccgaggaaauaucaauccgucggaauauuccgaggaaauuccgaggaaaaauggguuccucggaaaaaacugaugaauuccgaggaaaua	-99.5
novel_miR_160	63	acauuuaucuggaaccaaagaacc	uuuuuuguguuuacucuuu	C09	+	42638408	42638657	ucuuuuuugucaauaauauaugauucuucauuacucauuuuuuguguuuacucuuuaauaguguugcgaugaaucauuuauuuuucggucccaaaaucuaguuaauaucuuuuguaguuaugaugcuagucuauggcuacuucuuaaauauuuaaaagaauuauuuuccgagcuuuuuuauaauugaugcaacuagucuuucacacauuuaucuggaaccaaagaaccaaauuaaacuaaaucggaaaau	-29
novel_miR_127	440.3	cagcgaagcguguuggaaccc	uuccaacacgcuucgcugaca	C02	-	16161051	16161300	agcucuuccaucaucuugcugucagcgaagcguguuggaacccaagaaacaccuuuagccaagugaugguauagcucaacagcuguuggugucuugcucuuguuccuauaccaagagcaagacaccaacagcugcugagcuauaccaucacuuggcuaaagguguuuuuuggguuccaacacgcuucgcugacaccaagaugauggaaaagcuaggaaucgaaggagauguuaggacaaugaugcagcac	-188.7
novel_miR_209	4.8	gauuaacccggaguuuuuagagug	aaaaaccccggauuaaucaug	C09	-	47858329	47858578	cauuggcauucucuaaaaccaugauuaacccggaguuuuuagagugggguucuuaucagaaguuaagaaacuguuucuuaaauuuuaacuaaaaaaugcuaagaaucuguucuuaaagucuuuauuuaagaaccgguucuuaacuuuuuaguuaaaaguuaagaaacaguuucuuaacuuccgcuaaaaccccauucccaaaaaccccggauuaaucaugcuuuuaguacuuccgauugugauuaguuuc	-108.4
novel_miR_97	2.2	auauuccgauaagaacuccaccuu	aguggaguuuuuaacgaaau	C02	+	48415607	48415856	accuuuacuuuuuacuuauuuucuuuaauuuaauucaugagaaacuguaaauacucacauguccuaagagcaugauuauugaaagguuuuuaaaguggaguuuuuaacgaaauagaagaaccggucuuuuaauuuuuaacuaaaaaaauuaagaaccgucuuagguucuuagguuuuuaguuaaaaguuaagagagauguuuuuauauuccgauaagaacuccaccuuaauaacucuccaauaaucgugu	-82.2
novel_miR_25	229.2	caagcccaaugauauacugauc	ccaguaguucguuagguuugac	C04	+	69911118	69911367	aucugaaaauuugagaucauaaauauacuuuugauuauuuucauaauuuagggaccuaaaccuauguaaaaaaaaaugucaaaaaaaauuaagagaucaaagccaguaguucguuagguuugacccaaaucugguccugcuuguucuugcucuuuaucugacuugugugaaugaaacauaugauguagccaggaccggauuuuggucaagcccaaugauauacugaucuugaucucuaaaauuuggacau	-76.9
novel_miR_225	0.5	acuaaaguuucugucugaacgggc	cacgucagaaauagaagcuccuucgc	C04	+	5917907	5918156	auauauuuauuauuucauaauauguaaaaacauauaauacauaaaauaauuuauauauauaauuuuuauccugcacaaggugcgggucuuaaucuagucuuuauauauaaaagaaguauuguaucccuccugaugcugccagcucggaugccacgucagaaauagaagcuccuucgcgcugccacgucggauccgcaccguuucacuaaaguuucugucugaacgggcuucacgcgcuaaccagaggauu	-55.1
novel_miR_130	0.5	agucuccggauaugacgaauaugg	auauucgucauaccaaucu	C03	-	67479540	67479789	ccuacauauaaaacaaaaaaaaaaucaaaacuucuaaaacauuuuuuguauuaagcuuuugaagaauucaauuuuuuuauuaacccgaaauaucugaaccgagguccaacuaauauccaugagaauaccaauaaauagucugaagacucuaaaacauguuccuauauucgucauaccaaucuguaauaucggaccauguuuuagagucuccggauaugacgaauaugggaccauguuuuagagucuaaau	-58.7
novel_miR_34	966.9	auaaaucccaagcaucaucca	gauugaugcuugggauuuauuuug	C05	-	36904904	36905153	ucuuuugucagguauuaacaagauaaaucccaagcaucauccaccuuauuaguccuugaacaugaaggcuuguaaaauggauugaugcuugggauuuauuuuguacucuccucuucuaaaagaguguugccuccauaggacuaccaaugauuucaggcuuguugaaggaacgugaugcuuuuacuuauagaaagcaugaaagauuugaccucucccauuuuguucuuaacuauuguuuuuguacuuguga	-71.1
novel_miR_85	0.6	aaggaugacgaucuccggcgacgg	gacaguccgccggagaucuacuuucucuc	A09	+	14516976	14517225	cacaaacggacacuuuuaucuuaaggaugacgaucuccggcgacggcacgcacgcucacgugccgacaguccgccggagaucuacuuucucucuacuuucuuuguuauuguugaaucucuuaucccauauauaaaugggaaauuaggccaaauaacgaaaaaaaaaagaaaaaaaaaaagaaguacaaauucacuuaccuuucucgguaaauaauuguuuuaagcaauauaugugcuuuuaaucucuuuu	-62
novel_miR_125	218.4	acaggugguggaacaaauaugagu	ucauauuaguucuaccuccugcug	A06	+	42423287	42423536	uuuuaagcuuaaguguguauugacaggugguggaacaaauaugaguuuuugaacauuagucaaacaaaauuaaacucauauuaguucuaccuccugcugaagcccacauuaaucugaauaagauuugcucgcauuuucacauauaaaugagcauauucguauauuccuguguuauauagcaagauaucauacauuacaugccagcccguauauauauguauuuuuuucaaacauaaaguacgcaaauuag	-56.1
novel_miR_133	1461.6	gaugacgguaucucuccuacguag	ucgcaggagagauagcgccauc	A03	-	4754631	4754880	guauaacuaaguucauucuucuuagacccuuuaugguaauauauauaugugaugaaacuuaauagcucauagagugauuacacauauauacagaaacgucauuugaguguucuuugcuucuucgaagguuucaaaacugcacauauagauuugcuucgcaggagagauagcgccaucacauuuucuaagaguuuagcugauggugaugacgguaucucuccuacguagcuauccuuauaugugcaucuaa	-72.9
novel_miR_107	5.2	cuaagaacuccggauuaaucaugg	gauuaacccggaguuuuuaggaug	C06	+	14970034	14970283	uuaagagcaugauuaacccggaguuuuuaggaugaaguuuuuagcggaaguuaagaaacuguuucuuaccuuuuaacuaaaaaacuaagaaccgguucuuaaaacuaagaaccgguucuuaaauaaggacuuuaagagccgguucuuagcuuuuuuaguuaaaaguuaagaaacaguuucuuaacuuccgcuaagaaucccacucuaagaacuccggauuaaucauggucuaagaacccgauuauuuaau	-136
novel_miR_121	0.6	aggcuuauaucgcucguuuuuaa	cgagcgauauaagccuuc	C01	+	41310413	41310662	uuggcuacauccgccccuacucuacuauacaucauaucuuguuuguauugucuaaaauaaacacgcagcaauauuuuuuuuagcaaaaaaaaauuauaaauuauaauaguauuuuuuucuauuauauauaaauagaaaaaauuauauaaaaaaaacgauuuguuccguuuuauagaaaaaaacgagcgauauaagccuucauaagaaggcuuauaucgcucguuuuuaauauuacuaaacuaggucuaga	-62.3
novel_miR_137	1.9	uuucaucuuagagaauguuguc	caacauuuucaagauggaaaa	C01	-	15691898	15692147	uaugaacauagauuuuaaagcucucuccugucucuuccaucuuaaaaaaagguuacucuucgaaucauguuuuaagcgaucucucaugagauuugcuugccuuaaacaacgaguuuugcucaggacaacauuuucaagauggaaaauguuuuugacuuauguagcugugaucaaauuuucgcagccacgguuaagucaaaaguauguuucaucuuagagaauguuguccagaaccaauuucguccagcca	-79.4
novel_miR_210	1	aaaggaauccauugaaugagc	ucauucaauggauucauuuca	A09	+	10492342	10492591	uuguuugggcuguuauaguguagcccauuuuuugacuucgccacaagagcugucuccgacuuuuguagaccuauuuuuuucccguggcuuugcaacuuccaucucuuccguuucucagcucuucaauucaucuccaccaguaaaucacuacuaacugaauccuugauuaagcucauucaauggauucauuucaccuucuucuuugugaaaggaauccauugaaugagcuuaaucaccgaguaacuccgcc	-69.1
novel_miR_139	89.4	auagcuaaggacuccaaugguggg	accauuggaguugcucuaau	A02	+	34856660	34856909	aaagcaaaaauauauauauuauauagcuaaggacuccaaugguggguaacaccauuggaguugcucuaauauacgagacuuggugaguaaauacacuauuugauuucagguucaaggauccuuaaccggccagaaccaaaacaaaaccuaagacaagagaaccucuguuacucugaucuuaaacaucaaaccguaaucgacuaguuuuuuucuccaaaaauguuauaaaauaaucuaauaauguaacaaa	-56.1
novel_miR_206	127.7	gauccucugaacacuucauug	cugaaguguuugggggaacuc	A07	-	15513529	15513778	uuuugguuggaugucuccuagagauccucugaacacuucauuggggauacaguuuuaaugacaaucacccacugaaguguuugggggaacucccggauccauucaacggauuucaacuugaucaaguugagauuauguugguuuaauuuuuuguuuuuuagccaucuuacauuuuuaaauguuuaagacuuuaacuguuggcuucaagguauauaggucggugcaugcauacagcauauacauaauuuua	-76.4
novel_miR_208	0.7	aggcuuauaucgcucguuuuuaa	acgagcgauauaagccuucaa	A06	-	15007580	15007829	cauccgccccuacucuacuauacaucauaucuuguuuguauugucuaaaauaaacacgcagcaauauuuuuuuuaucaaaaaaaaauuauaaauuauaauaguauuuuuuucuauuuuauuuuuauauauaauagaaaaaauuauauaaaaaaaaugauuuguuccguuuuauagaaaaaaacgagcgauauaagccuucaaaagaaggcuuauaucgcucguuuuuaauauuacuaaacuaggucuaga	-64.2
novel_miR_135	1.5	auaaaucccaagcaucaucca	augauucuugggauuuaucuuu	A09	-	45083281	45083530	uuuuuguuugggugauaacaagauaaaucccaagcaucauccaccuuauuagcuuugacaugaaugaaggcuuguuaaauggaugauucuugggauuuaucuuuuuguagucuccucuucuaaaagaguguuguuuaauuuuacaacauacacggaaaugauuucaggcuuguggaggaacaugaugcuucuuuuguaagccagaaacuugauguuuugcuaaagaaauguuaaccguuugcauguguua	-76.1
novel_miR_51	164.6	cuaagaaaccguggauaaugaug	augauuauccacgguuucuuaugg	C07	+	52469511	52469760	uugaaugaaaagcaaugucuuuuuuucuuuucucauggauaauaccccggcaaaguguuaauuaaguuuaagcuuucaguuuuaucgagcaugauuauccacgguuucuuauggcgggguucuuaaagaaauauaauaaacuguuucuuaauuuucuaguugaaaauuaagaaacaguuuauuauauuuccuuaagaacuccgcccuaagaaaccguggauaaugaugguuuagguaucaagcuucuaug	-108.4
novel_miR_78	2740.8	uguucuguggguuuuuaccga	cgguaaaagccuucagaauaug	C04	-	66614945	66615194	uaaacagcuucucucucuaucuuuaacaaagguuucuucucuuccauacucaugcccuacgucacuucagaucucaagaucgcaauuaucuuuuuuuacuuucagagcaaaacauaguaaaaugauugauuacauacucgguaaaagccuucagaauaugaguuauauuuugaguaccacuccccccaaaacccacaauauaacucauguucuguggguuuuuaccgaguauggaggaaaucucgagauu	-73.1
novel_miR_185	1.8	aucuugucggaguuuaugauc	ccaugaugaccacgacuuuaucc	C04	-	36122276	36122525	cgaggccuuggugaacuuggaucuugucggaguuuaugaucucugcuggaaaacgaguggcuagaucaacggagagacgugacuugccuguuccgguagcacccaugaugaccacgacuuuauccuuuggaccggaugggcuuagaguuagcauauuaggaccaaaguuugccggggggaaguuuaacgccaucgaaggaggcaauggcuguuugcacauagccauagauauccucaugaucaugaugau	-78.6
novel_miR_98	0.6	augaacgaucuuuaaugaacauga	auuuuuucaugaacacgaucucuauau	C01	+	9235800	9236049	acaauauuugacuagagcagaaguaaauauaguccucccauguaauguuuuauaugggauauagauuggggugucaaaauaaguuauagcucaugaucgggcucagcucagcucauuuuuucaugaacacgaucucuauauuuuaagcucauuuaauaaaugaguuuuauaaucaagcuuaaauuagaucacgaguuauaugaacgaucuuuaaugaacaugagcugacuuaugagcuuguucauuuuau	-61.6
novel_miR_128	888.8	acgguaucucuccuacguagc	ucgcaggagagauagcgccauc	A10	+	19241226	19241475	uugugauaguauauucucucuugaaaaccauuggauauauauacauggaugagaugaaucuaauagaguguuuacacuuacacacauauauacagaaucaucaugaguguuuucuugcuucuucaauggcuuggaaacugcaaauaaagguucgcuucgcaggagagauagcgccaucacuucuucuuaagaguuuagaagauggugacgguaucucuccuacguagcaauccuuauauaugcaucuaaa	-69.9
novel_miR_39	14248.7	uuuccaaauguagacaaagca	cuuugucuaucguuuggaaaag	A08	+	3269251	3269500	cguagagaugucucucccguuggcauucagcuaggguuucuaaacuauacucuagggaagccaccuauauauaauacacauacacacgauugcauauucauccgcagaauuuagguuaagggcuuugguugcuggggaauuauaauagcacguuauaucuguucuucuuugucuaucguuuggaaaagauugaugacgcuaucuacacuuuuccaaauguagacaaagcaaaaccgugaugacgucguag	-68.6
novel_miR_154	0.8	gauucuaacaauauugcaauguag	acauuuugguugucuagaucau	A04	+	5958134	5958383	uaacacccucacacaauuauccaucacuuaaggcuggucuggagaaacacugggaacaacccagauccuucauuccugagaggauaugccaagguugaaccauugagcauaucuaagcugaaugaguucaucaucgcagccgagccucagguuguacagaaaauuuuguuuguucuacauuuugguugucuagaucaugaaugugauucuaacaauauugcaauguaggagacugaauuuguccgcacag	-66.2
novel_miR_74	887.9	ucucguaggauacucuuucccuag	uagggaaagaguauccuacgagau	1805	-	13199	13448	uguacaguauuuuuuuuaaguaucucguaggauacucuuucccuagcaacacuuuuuuuuuaauuggauccugaacccucguuuuuaugaccuuucggccccccuuuuuuuuucuaauucuuuuuuuagaauuagaaaaaaaaaaaaggggggccgaaaggucauaaaaacgaggguucaggauccaauuaaaaaaaaguguugcuagggaaagaguauccuacgagauacuuaaaaaaauacuguacaa	-197.9
novel_miR_164	2.4	aaagacgauguaaacugacguggc	aauuucgcgagugcuuuacgacg	A03	-	6419784	6420033	aacgacaaaaaaaauucgucguaaagacgauguaaacugacguggcuuuuacgaggaaauaauuuuuccucguaaaagccacguaaauuucgcgagugcuuuacgacgaaauauuuuacguguacuuaacgaggaaauuuugaauccaccaacuugguagguggcucacguuuuuuuuuuggccauacaauuaauuuucgucguaauuucauaguaaaauuacaacuaccagauucgaaauuuucuauaa	-84
novel_miR_101	3.2	uggagaguaaaugacauucaga	ugaaugucuuucucuucauc	C05	+	38641499	38641748	aagacaagcacgguugggaugauggagaguaaaugacauucagaucugcaaagcuuaugguccccuaacuuugaaaauguauaggguguaugaguuuguugaccugaaugucuuucucuucaucaaaacagccucuaguguuuguguguguguguuauguagacuugguccuaauuuaggauuaauggaucuacuuggacagcacuuuugagaaggcuagagugugguuaagaucacacauugacacaau	-89.7
novel_miR_215	0.7	gauagugauguugacccuuagagc	aagggccagcaucacugua	C09	+	13732999	13733248	uugacccaaacuaaauacuacagaauagguacacaauauacaugauagugaugcaguauuggaaucacgaacauauguaaucugcauucugaaauuauuuaagcaguauuggaaucaguuuauguuguaaaccauacuuuguguuuaccuuucuaagggccagcaucacuguaauguuuuuuuuuuuugguucuaaaaaaacaugauagugauguugacccuuagagcaucucuaaaaagaaacucuauu	-63.4
novel_miR_52	536	uuaagaacuccggguuaaucaugg	ugauuaacccgggguucuu	C04	-	59192092	59192341	cucucaguugaauacauccccuaagagcaugauuaacccgggguucuuaugaugagauuuuuagcggaaguuaagaaacuguuuauuaacuuuuaacuaaaaaaauuaagaaccgguucuuaaauaagaacuuuaaaaaccgauuuuuaguuuuuuuaguuaaaaauuaaaaaaugguuucuuaaauuccaauaaaaacccauuuuaagaacuccggguuaaucaugguguaagacaggggugaagaaga	-104.5
novel_miR_149	2.6	uuggacugaagggagcucccu	ggagcuuccuuuaguccauuc	A03	+	26276663	26276912	gaacaucauauaauaucacuguuuggaauuaauccuguaggaaauauagauagguagggagcuuccuuuaguccauucacagaucaugauaugauccaauuagcuuccgacucauccauccaaauaccgagucacgaaaauuucaacuuagacucguuaaaugaaugaaugaugcgguagacaaauugguucauugauuuucucugauuggacugaagggagcucccuccuuucauuguucuaaaauucu	-85.3
novel_miR_2	0.4	aggauuuauccaaggguuuagggu	acacuaaacccuaaauccua	A03	-	12506182	12506431	aaaacacuaaacccuaaauccuaaauacuaccaugaacucuugaguaaacccucaaucuuuuagguuuaggauuuauccaaggguuuaggguuugagauuauugaucuaguguuuugacgauuauacccuuaaaaaucuacacgaaacaaugaaucuugugagaaaauuucuuuaggaaauuucugagaagaaauauauuuaugaccuuaauuuuauuuuuaaauuauaaaaguuggaaaauaauuuagu	-53
novel_miR_87	2.4	aaagacgauguaaacugacguggc	aauuucgcgagugcuuuacgacg	A04	+	5802559	5802808	aacgacaaaaaaaauucgucguaaagacgauguaaacugacguggcuuuuacgaggaaauaauuuuuccucguaaaagccacguaaauuucgcgagugcuuuacgacgaaauauuuuacguguacuuaacgaggaaauuuugaauccaccaacuugguagguggcucacguuuuuuuuuuggccauacaauuaauuuucgucguaauuucauaguaaaauuacaacuaccagauucgaaauuuucuauaa	-84
novel_miR_122	3.2	uuggacugaagggagcuccuuc	aggagauucuuucaguccaauc	A05	+	1271230	1271479	aguggucuuucaguguucagaaguguagucgagauuaaaauagguagauauagcaggagauucuuucaguccaaucguggauagaacaagaggguagaaauaucugccgacucauucauccaaacacucugguaaaaacaagagaucuaaaccacagugacugugugaaugaugcgggagauguuuuucgucucucuuuaucuguguuuggacugaagggagcuccuucuuucucuacauguuucaguuu	-89.9
novel_miR_162	4.1	auuauagaggcauacauuagagc	uccaauguaaaccuauauaauag	A02	+	5758158	5758407	cuccaauccaccucuauuuuuaucucuauauuuuccucuaaaauagagaaacuuuacuauagagguggauuugcuccaauguaaaccuauauaauagaguuccucuauuuauagggaaaaauauagaaauuuacuauuuucaucucuaaauauagagguaaaaaguaagauucuucuauauuuuccucuaaaauagaagaauucuauuauagaggcauacauuagagcaaaucuaccucuauaauagaga	-98.3
novel_miR_66	2.4	aaagacgauguaaacugacguggc	aauuucgcgagugcuuuacgacg	A06	-	34706056	34706305	aacgacaaaaaaaauucgucguaaagacgauguaaacugacguggcuuuuacgaggaaauagauuuuccucguaaaagccacguaaauuucgcgagugcuuuacgacgaaauauuuuacguguacuuaacgaggaaauuuugaauccaccaacuugguagguggcucacguuuuuuuuuuggccauacaauuaauuuucgucguaauuucauaguaaaauuacaacuaccagauucgaaauuuucuauaa	-84
novel_miR_171	2.8	uuggacugaagggagcucccu	ggagcuuccuuuaguccauuc	C07	+	55330562	55330811	gaacaucauaucauaucacuguuuggaauuaaucguguaggaaauauagauagguagggagcuuccuuuaguccauucacagaucaugauaugauccaauuagcuuccgacucauccauccaaauaccgagucacgaaaauuucaacuuagacucguuaaaugaaugaaugaugcgguagacaaauuggaucauugauucucucugauuggacugaagggagcucccuccuuucauuguucuaaaauucu	-87
novel_miR_155	458.2	aaagaugaugaauaugcacugggc	ccuagaaagcuuaaucugauuc	C01	+	48276876	48277125	cgauuugaaucuaaagauagaaaaagaugaugaauaugcacugggcucugaguuguugauuugacagucaacuucuuuuugauggauaaugcagccuagaaagcuuaaucugauucuucuaucuuuguuuucauaguucucuuaaaaucuauauucaguuguugcaucuugucugaaaucuuuaucugugugguuguagauacuuaucagccgaaccuuucaagccguaugcguaaacuucaguucugac	-49.5
novel_miR_92	940.9	agagauuuguaugacugguuaugc	ugcgggugguuacaguuuc	A09	+	13936848	13937097	uccuuuuccaggugguuuuuguuuuuccaacggaauauaccauccguugaaaaaaaaggaaaaaaacaggaaauugaaccaccaaauuuugggugaccgccuaaaguaaaaaauauuuggaagguuuaaauacacucagggccugcagcggcugcgguugcggaaguuuacggaugcgggugguuacaguuucuaucaguuuuaagagauuuguaugacugguuaugcgguuaaaaauuugugcguuugc	-64.9
novel_miR_147	49.2	cggauuuuagcugcguagcua	ggcuacgcugcugaauccgc	A05	-	11160882	11161131	uuacuugccuugacuaguucagcggauuuuagcugcguagcuaaugaaaaaucauucaaagaaaugaagggugauuguucauuggcuacgcugcugaauccgcugcgaaguuaagacaagacacucuaugugucucugguagcuuaguuacuuguuucgauuacuuuucucgacuaguucaguguauuuuggcggcguagcuaaugaagaaucacucuaaggacugaagggugauuguucauaaguuacg	-98.5
novel_miR_42	81.8	augagauuguaaagaagacaugug	gugucaaaauuacuuuguagaua	A09	+	58200757	58201006	aucuaugagauuguaaagaagauaugugucaaaauuacuuuguagauaauaucuauaagauuguaaagaagacaugugucaaaaucauuuugcaaauaaugucuauauuauuguaaagaguacaugugucaaaaucacuuugcauauaauaucuaugagacuguaaagaagacaugugucaaaauuauuuuguagauaauaucuaugagauuguaaagaagacaugugucaaaaucauuuugcaaauaau	-56.1
novel_miR_109	1629.7	auuuaggaucugagcucugauacc	auuagaaucggguuuaauaugagc	C07	+	50817923	50818172	auauuaauuaggaguuuaaaguauuuaggaucugagcucugauaccauauuagaaucggguuuaauaugagcuuucaacuuaaaacuaauuggugauuaguggauugaucauaacucuuuauauauaaaucauuguuuuauguguacugaacaauuuucacuauuaguuuuacaaaaaaauauccaaaaucaaacaguuuaaucuguuuuucuuacacaaacuuauugaaaauuaaaaauguuacaacau	-42.9
novel_miR_90	2.4	aaagacgauguaaacugacguggc	aauuucgcgagugcuuuacgacg	A07	+	21161152	21161401	aacgacaaaaaaaauucgucguaaagacgauguaaacugacguggcuuuuacgaggaaauaauuuuuccucguaaaagccacguaaauuucgcgagugcuuuacgacgaaauauuuuacguguacuuaacgaggaaauuuugaauccaccaacuugguagguggcucacguuuuuuuuuuggccauacaauuaauuuucgucguaauuucauaguaaaauuacaacuaccagauucgaaauuuucuauaa	-84
novel_miR_220	1557.4	cucaagaaagcugugggaaa	uuuccacagcuuucuugaacu	C08	-	20519874	20520123	ccccccccccccccacacacacacacacacacacacacacacaauucucuuaaguugaguucgugaguagaaauuagagguggagaacaugaagauccugguuauauuuuuccacagcuuucuugaacuuucuuuuucauuucccuuauuuuagagcgaaauuaaauaacuaaaaaucucuaacauuuaacacucuagaaaaaaaaagcucaagaaagcugugggaaaacaugacaauucaggguuuucu	-63.4
novel_miR_142	12434.8	uuuccaaauguagacaaagca	cuuugccuaucguuuggaaaag	C08	+	4640454	4640703	uggcggcgacccacgcucuagauuuagcuaggguuucuaaacuauacccuagggaagccuccuauauauaauacacauacacacgauugcauauuccuccgcagaguuuagguuaaaggcuuagguugcuggugaauuauuauaguagcacguuaucucuguucuucuuugccuaucguuuggaaaagauugaugacgccaucuacacuuuuccaaauguagacaaagcaaaaccgugaugacgucguag	-69.1
novel_miR_224	739.2	aaacggcugaucuauuacucaagc	cuaucuuagcuaaugaaucagacg	C01	-	21941872	21942121	auuuuaguaucaugcauaaaacaaacggcugaucuauuacucaagcuuaauuuguuauggggaacuauaccggaauagaacaaccaauguaguacagaucccuaugaaaggaucucgcuaucuuagcuaaugaaucagacgauacauuuucagaucgaggaauaaaaacaauagaguauucugaaaaucugcucuucagguucugcagcucguccaauucaauggagaaguugggccaugcuccuggguc	-52.8
novel_miR_35	5.2	agugaugaugaugaucucgaacag	guucgagaucaucaucaucacucc	C09	+	64715845	64716094	gauuguggaaucagucaacacccuguucuguucgagaucaucaucaucacucccauccaaccgauuuuauagucgauuagagcgauuagaagaaccaccccucugaggacuacaucaaggauuacaagcaccuuggaucaaagugaugaucgauccaacuagaggggugguucuucuaaucgacuauaaaaccggcuagaugggagugaugaugaugaucucgaacagaacagaguguugacugauucca	-161.3
novel_miR_193	96.7	accgguucuuaacuuuaacaaaga	uuuguuaaaguuaagauucgguuc	C05	+	21895766	21896015	aaguuuuuagcguaauuuaaaaaccgguucuuaacuuuaacaaagaaaaagguuaagaaccgguucuuaaauacuuauuuaagaaccgguucuuaaaaauuuucuuuguuaaaguuaagauucgguucuuaaauuacgguaagaaucccacuucuaagaacauccauuaauuauggucuaaguaagaguggcuagguuucuuaguaaugaacuuuagaaauacuuaaaggccauggacauguacagauuc	-99.2
novel_miR_115	0.7	aucaugcgaucucuucggauu	uccaaagggaucgcauugaucc	C06	+	30441891	30442140	gaacauguccaucauuuauaucaauggccuuggagaaaaacaacauugcucccacuuagagagagaaaaagaguucugcacagcaacuagagaaaggauccaaagggaucgcauugauccuaaucaagcugaguuauucccuaauaauuauuuuacuuuuuucucaauggaaagauagaaaaaaaaaggauuugcuuuguuuuccggaucaugcgaucucuucggauucauccuuugguagcuuccaccu	-63.8
novel_miR_159	0.8	uuuacaaugcugaaucucuugagg	uuuuuuuguuucuguguuguuccuu	C01	-	11285210	11285459	uguugguauggaaauauggagaaagagaggguuacgagucauggaaaggucucucauggggaaugguuagacccucucuaaccugauccaaacgguuauuuccuagauucuuguauuuucauaucuuuuuuuguuucuguguuguuccuuguucaggugccuuugcuugguggagcucuuugcgcaugcacauggcauuucuuuuacaaugcugaaucucuugaggugugaauaaaaccucuuuuacucu	-65.2
novel_miR_174	571	auuauagagugaaccauuugagc	cuccaauuguucacucuauaacag	C02	-	64842209	64842458	auaccaucucuaauuauacacaauaauuucucuauauuucacuauaaaauagaauaacucuauuauaaaguugaacuugcuccaauuguucacucuauaacagaguuauucaauauagagucauguuauuuuuucaauauagagucauguuauuuuuucacucuaaauauaaaguaaaaaacaacauuacuuuauauuucacucuauuauagagugaaccauuugagcaaauccaacucuauaauagaau	-65.3
novel_miR_146	4	agaauccgucucuuaacuuuuaac	uaaaaauuaaaagacagauucuua	C01	+	48762052	48762301	aaauucuuagcagaauauaagaauccgucucuuaacuuuuaacugaaaaaguuaagaaccgguuuuuaaauaagaguuuuaagagccgguucuuaacuuuuuuaguuaaaaauuaaaagacagauucuuauauucuacuaagaaccccauuauaagaacccucaauaaucauggucugaguccauucgugguuucauacacgauuuagauugggccuaauuuauaucuuauagauaucugaaauuuucgu	-96.9
novel_miR_45	957.6	ucccaaauguagacaaagca	cuuugucuauauucuuggaaaaa	A05	+	41597370	41597619	cgaguccucuucagauucuucuaggguuucuaaauuuuaccccuagaaaagccgcuuauauauguauauacauacacacacccacgucaagacucacucaucugcagaguuucuuucaagggcuuauucgauggcaggaaaaauaacacgucuucucgguauuucuuugucuauauucuuggaaaaagcgaugaggucucguugcacuuucccaaauguagacaaagcaaaaccgugaugacgucaaaga	-69.1
novel_miR_48	1.2	augaacgaucuuuaaugaacauga	aguucagcucaauuuuucauga	C04	-	57321096	57321345	acacuauuguguugaagaaaucaguggaugagaucacacgcucuguuuugguugagcguauuugcuaggggugucaaaaugagcuauagcucaugagcuggcucaguucagcucaauuuuucaugagcaugaucucuauuuuuuagguucauuuaauaaaugaguuuaaugaucgagcuuaaauuagaucacgaguuauaugaacgaucuuuaaugaacaugagcuaacucaugaguuuggucguuuuau	-71.9
novel_miR_184	2.7	auagagugaaccauuugagc	uccaauaguucguuuuauaa	C06	-	50582799	50583048	ugacacacaaaauuuacuauauauuucacacuaaaguaaaauaauucuauuauauaguugaauaugcuccaauaguucguuuuauaauaaaauuacucuaauaaagugaaauauagaguaauguuauuuuuuuuacucuguauuuggagugaaaaaaauaauauuacucuauauuucauucuauuauagaguaacuuuauuauagacuauagagugaaccauuugagcaaaucaaacucuauaauagaau	-85.9
novel_miR_216	2.2	gaucuguuaggguuucuuug	aaagaauuucuuacagaguuc	C06	+	50258169	50258418	uucuuuuauguugaaacacuuuuugcuccuugccguauauaaaagguaaaguuuggaucgguaaccuuuuugaucauguggguuugacaaaagaauuucuuacagaguucuuuggcauucuguccaccuccuuucugaauauauuuguguauaaguguacguaaccacguuguguuuugugagaggaggugggcauacugccaauagagaucuguuaggguuucuuuguaaaaccccucaugauuugaug	-82.2
novel_miR_222	3.2	aauuuuuguggaaccccauaggc	cauggaguuccacaaaaauuau	C08	-	31453255	31453504	uauaaauaucugugggguccauaauuuuuguggaaccccauaggcaaauguucuaaaaaucucauuuuaagaaucuuugccauggaguuccacaaaaauuauggaccccacaaauauuuauaucuauaugauauauacauacauauauauauacauaauacauauuuuaagagcaucuuuaacacauaaaccccaaauggggugcuuaagauuuuuuuugucugauuaaaaaaaaaaaaaaaaacgaacc	-89.7
novel_miR_28	5755.7	ucagaaccaaacacagaacaagaac	ucuuguucugguuugguuuugaac	A09	+	6367101	6367350	gaucguguccaaagaugauuuauguuuuguugaucuuguucugguuugguuuugaacagcuuaguguugcucuguaauggaugcauaaccaguagauaugucaggauauuaaaaggaaccguuauuuugccucgugauagcgauguuccuucgaaucuucugacauaucuacugcuuaugccaccauuacagaacagcaacaagcuguucagaaccaaacacagaacaagaacaacggaacauaaaaucu	-136.4
novel_miR_117	888.7	acgguaucucuccuacguagc	ucgcaggagagauagcgccauc	C09	+	55104839	55105088	gauaguauauauuuucucucuugaaaaccauuggauauauauacauggaugagaugaaucuaauagaguguuuacacuugcacacauauauauacagaaucaucaugaguguucuugcuucuucaauggcuuggaaacugcaaauaaagguucgcuucgcaggagagauagcgccaucacuucuucuuaagaguuuagaagauggugacgguaucucuccuacguagcaauccuuauauaaugcgucuaa	-68.2
novel_miR_36	4	uuggacugaagggagcuccuuc	aggagauucuuucaguccaauc	A03	+	10407775	10408024	uagugcuucaaguguauguagggaacuauaucaagauagauauagaaggagauucuuucaguccaaucauggauagaacaagaagagaguagaaauaucugccgacucauccauccaaacaccggugguaaaaaagacaagaaauuuuaggccacagugacugugugaaugaugcgggagauguuuuucauccuucuuuaucuguguuuggacugaagggagcuccuucuuucucuacauguuucaguuu	-96.8
novel_miR_134	103.5	aacccucugaucucauagcuc	agcuaugagaucaaaggguug	A07	+	28793889	28794138	uccuugcuccaagguaaaguacaacccucugaucucauagcucacagacuuccgcaguggucacaaacgccaucuucuuccuuuuucucugagcuaugagaucaaaggguuguacuuaccuuggagcagaucaaaacccaaccaaccuuugauaaagcuaugugcuaccaaaucccuugaaucaagauuauagaacccaauccauugcccuuauaacauuauuuuuuuaagaaccaccuugcuucuucaa	-78.9
novel_miR_108	73.8	uaagucuuuccacuauuccauu	ugggguagagggagacucacg	C03	+	31665987	31666236	uucgauacacauaauuaggguuucgguaaugaaaacaaaugucuauaaaucaaccuccuucacaaaucuucgcgauaacucucaacuucuucuaccauugucccuuaacugggguagagggagacucacgagaaucaaaagucauauguuaaaucgguuggaagaaaacauucgguacauuuagagaaacauaugaaugauacucauaagucuuuccacuauuccauucgagagacaauccuaaugagag	-50.6
novel_miR_104	2.4	aaagacgauguaaacugacguggc	aauuucgcgagugcuuuacgacg	A03	-	25188628	25188877	aacgacaaaaaaaauucgucguaaagacgauguaaacugacguggcuuuuacgaggaaauagauuuuccucguaaaagccacguaaauuucgcgagugcuuuacgacgaaauauuuuacguguacuuaacgaggaaauuuugaauccaccaacuugguagguggcucacguuuuuuuuuuggccauacaauuaauuuucgucguaauuucauaguaaaauuacaacuaccagauucgaaauuuucuauaa	-84
novel_miR_213	4.5	uuggacugaagggagcuccuuc	aggagauucuuucaguccaguc	C04	+	68691108	68691357	guuucagucauauaucuaugaagcgagacugaaauagauagauauagaaggagauucuuucaguccagucauggauagaacaagaagaggguagaaacaucugccgacucauccauccaaacacuucugguaaaaagaaaauagauuuuauaccacaguggcugugugaaugaugcgggagauguuuucaucucucuuuaucuguguuuggacugaagggagcuccuucuuuaucuacauguuucaauuu	-102.7
novel_miR_183	0.6	aagaagaaggcugcuuuguggagu	uuccaaagaagucuucuaauuaa	A09	-	43285243	43285492	auugauagaauaauacguauauaagaagaaggcugcuuuguggagugaucuuucucgaaaugaagaauacuuccaaagaagucuucuaauuaauauuaaauguuuuacuauuaauugucaauuguaaaacauaaccaacaaaaacuucugguaacagugagaauacuucaaguaacaguaaaaaauacuuuacgagaagucuuucggcauaugacuucucgggaagucuccuauacaaagucaaaauuuu	-60
novel_miR_158	0.9	cggcucugauaccaauugaug	ucgauuggugucaaagccaug	C01	+	18147843	18148092	gaaaagguuuguuaaauagggaaaauaguaauaaggcuugggcuuucuggauuuuaggguuugcuuaaccuccucuaccacuguauauauacauuaauuaggguuugugucgauagcucucaauaguuccaucgccucguuuucaucacgucgauuggugucaaagccaugcuaauuaguucucgucagucaaagaggaauuuugcacggcucugauaccaauugaugcaauggaagcauccauuucacu	-68
novel_miR_15	1414.2	aguaugauggcgguugagc	uaugcccccaucgucuagu	C08	+	25174208	25174457	agcuugguugguaauaacauuaaaucuugggauacaaaguuuugucuagcaaaguuucucauaaucacgcacugaaccauaguuugugauuuguccuuuucaaguuguguaugugaucauuccacguuguccuugggaucacuacaauuuuggaucauaccugcugucauggauugacaauuuuaaaaaacugaucauacuaugaucauaguaugauggcgguugagcaaauaugcccccaucgucuagu	-55.7
novel_miR_152	93.4	uuggagcaucgagugaagagc	aucuucucauuacgcuccaua	A03	+	12195805	12196054	uuuagucauuacuuauguuuucuuggagcaucgagugaagagcuaauuaaagcuuucaagcuugcaucuucucauuacgcuccauacaguagauuuaacaucaguauugcaauugaaacagauuacucuuuugguucagucgcuacuugugaugcacauuaucccaacaauauguuauuuuaaaucuuauuuguuugaaacaauuugauuuguuaauaacauaaguacuagaagcuaagcauguccacca	-51.2
novel_miR_40	0.8	augaacgaucuuuaaugaacauga	ugacucauaagcuuguucauug	C08	+	46603625	46603874	ggauuugacccgcaacccagcccuacggggggugagauguaggggugucaaaaugagcuauagcucauaaucuggcucaggucagcucguuuuucuaugagcacgaucucuauauuuuaagcucguuuuucuaugagcacgaucucuauauuuuaauaaaugaguuuaaugaucaagcuuaaauuagaucacgaguuauaugaacgaucuuuaaugaacaugaacugacucauaagcuuguucauuguau	-66.4
novel_miR_203	0.6	aagggcuucaaccuaauggacacc	ugucccuuugaagcuuuuaa	A10	+	21658213	21658462	ccuuccuuucguuuucagcaccaaaaccgucuuuauuuguuagaaauauaaauacuuccuucuccuauuaaauauaaauaugggcccaagucaaacauacauauauauuuuggugggccuuaagugcaucauuauuggugucccuuugaagcuuuuaagcguauccuuaacguuuuuaguuaaaaguuaagggauccuauauuuaagggcuucaaccuaauggacaccaauaauaaugcccuaauguuca	-62.3
novel_miR_43	1.5	agaucuguuagggcuucuuug	gaguuucuuauagauaucuuuggc	C02	+	28251195	28251444	uuuuccuuuuagucaaaauaaaaccccuuccuccuuauuguguaccucuccugauuacauacgacggaaaggaaagagaagaaaguuuugaucaugucgguuugacaaaagaguuucuuauagauaucuuuggcauucuguccaccuccucuacauauguguauggacgauguguuuugugaguggaggugggcauacugccaauagagaucuguuagggcuucuuuguaaaacuccucaugauuuuaug	-75.6
novel_miR_57	0.4	aacuuuaucuucguguggacauga	auucaaaguaaacaagauaaagauaa	A10	+	26391306	26391555	aaauugauagauauauagaauuaacuuuaucuucguguggacaugaugcuauaugauaauuaugaaagcgacauaaaucauuaaccauacauucaaaguaaacaagauaaagauaaaauuauagauuauuuacaugauuuucauugcugcuuacagauuuucucuuguuacagaaaaucaaacugauacuugucaugguaaauguaaguaguuugaucaaaucauauacuauaaauguauguuuaauagc	-46.9
novel_miR_37	380.4	cuaagaacuccggauuaaucaugg	gcaugauuaaucugggguu	C08	+	39998331	39998580	gccaauggucuauagguuaguuaugcacuagaguauaugagaggcuagggugugaaucccaauauuuucaauguuuuuauuucaguauuucagccauucuuuuguuuuggacuugugauuuuaaaaagccuaagagcaugauuaaucugggguuuuuagcggaaguuaauaaacaguuucuuaacuuccgccaagaauuucacucuaagaacuccggauuaaucauggucuaagagaccgacaauagacc	-75.1
novel_miR_61	974.8	auaaaucccaagcaucaucca	augaugcuugggauuuauuuug	A05	-	32389467	32389716	ucuuuuaucagguauuaacaagauaaaucccaagcaucauccaccuuauuaguccuugaacaugaaggcuuguaaaauggaugaugcuugggauuuauuuuguacucuccucuucuaaaagaauguugccuccauaggacuaccaauuauuucagacuuguugaaggaacgugaugcuuuugcuuauagaaagcaugaaagauuugaccucucccauuuauauuguuuuuguacuuuugguaaccaagau	-74
novel_miR_165	0.4	auagagauguagaacccguucggg	uucggguuggguucgggua	C09	-	31770485	31770734	uuggauuuuugaguauuucgguauagagauguagaacccguucggguauuucuguacuucggguuggguucggguauuuuuaguucggauuugauuauuucagaucggguuuggauauuuagauuuugaaaaaaaaaauuaaaauuuucauuucucaaguuucuuauguuuaaaaauuuacuuucaguuaacuaauuuuuuauuuuuaauagauugaauaguuaauagauuuggacauaaaaauuuaaaa	-52.4
novel_miR_202	86.4	uuuuuuggaaucucuuggaauaag	cuauuccagacaguuuuauucca	A05	+	1662519	1662768	aauuccacuuaaauggugcauuuuuuuuggaaucucuuggaauaagcuauuccagacaguuuuauuccaaaaaagaguaauccaguuacaccggugcugaaaagugcugaauucacaauguuuaagacaagugcugaaaaccgguuuaguuugacuuaguuuccgaccaaauuaaccgguuaagacacagaaacagaagugagagauaucggucaaauuaaccgguuaagacacacagaagcagagauaa	-59.2
novel_miR_67	465.3	aaggacucuaaucagaaauauugg	caauggucuuaucuggaauc	C03	-	32091773	32092022	uaauuuuuuuuuuugaauaguuaaggacucuaaucagaaauauugguccaauggucuuaucuggaauccuuaaaaaaaaaaaauuuaaacaagaaaauuugaaaauguuauuuuuauugaaacacaaaaaaaaaacauacaacuaucaaacauuuucaucauuaaauuuguuccaaauauuuugaaucaaaucaaauuuaaguuguucauguauauguuggucacgaacuuggcuacgaauuucaagcau	-35.6
novel_miR_44	756.4	uauuguuaacuggacgaccgagcc	ucgguauaccgccuguaca	C06	+	8175523	8175772	aaggugaaaaagaaaucgucaauauguuguuucauuaaucuaguuaucguauguauuuuagucaugaaaauuauagcauaauacuauucgguauaccgccuguacaauuauuuauauuaucuuauaauggccggaauaccgccuauauuauuuauuaauauuuuaauuaauuuauuggucggccgagccgucauauauucuauuuauuguuaacuggacgaccgagccaccuuuauuuucuguuuguuau	-42.2
novel_miR_141	62.5	acauuuaucuggaaccaaagaacc	uuuuuuguguuuacucuuu	C03	-	35972490	35972739	cuuuuuugucaauaauauaugauucuucauuacucauuuuuuguguuuacucuuuaauaguguugcgaugaaucauuuauuuuucgggucccaaaaucuaguuaauaucuuuuguaguuaugaugcuagucuauggcuacuucuuaaauauuuaaaagaauuauuuuccgagcuuuuuuauaauugaugcaacuagucuuucacacauuuaucuggaaccaaagaaccaaauuaaacuaaaucggaaaau	-29.3
novel_miR_204	2.6	aaagacgauguaaacugacguggc	aauuucgcgagugcuuuacgacg	A06	-	43833580	43833829	aacgacaaaaaaaauucgucguaaagacgauguaaacugacguggcuuuuacgaggaaauaguuuuuccucguaaaagccacguaaauuucgcgagugcuuuacgacgaaauauuuuacguguacuuaacgaggaaauuuugaauccaccaacuugguagguggcucacguuuuuuuuuuggccauagaauuaauuuucgucguaauuucauaguaaaauuacaacuaccagauucgaaauuuucuauaa	-85.3
novel_miR_69	5.1	gauuaacccggaguuuuuagagug	uccuaagagccccggguuaaucau	C03	+	17404278	17404527	cugggaguuuguacuagaccaugauuaacccggaguuuuuagagugcaguucuuagcggaaauuaagaaacuauuucuuaacuuuuaacuaaaaaagcuaagaaccgguucuuaaaauccuuauuuaagaaccgguucuuagcuuuuuuaguuaaaaauuaauaaacaguuucuuaacuuccacuaagaaccccauccuaagagccccggguuaaucaugcuauaacuagugauguuuaccaacaaaagg	-121.7
novel_miR_226	0.5	auuauagaggcauacauuagagc	ucaauguauauacaucuauaauau	C01	-	3063460	3063709	gaugauucuuguugaaauacaccuuuauauuuuucuuuaaaauagaaauuucuauuauagaggugaaauugauucaauguauauacaucuauaauauaguuauucuauuuuagaaaaaaaauauagaagaaaauuauuuuuugccucuauauauagagauaaaauagcauaucucuauauuuuucucuauaaauagaggaacacuauuauagaggcauacauuagagcaauucuacuucuacaauauaau	-57.5
novel_miR_143	1420.8	gcucauucucguucugucauaac	uugacagaagagagcgagcaca	C09	+	63710230	63710479	uaacucucuuuuaucaucgguuucugggcuauaauuaccugaauauaaaugaauauacauauauguuuuucuucaauguauuacaugcucaaauauggucacaaaauaaauauauguugaugugggaaaagaaguugacagaagagagcgagcacacaaagggagaauuguauaaaauuaauuuguauaugguuuacuuuugcgugcucauucucguucugucauaacuucuccuucaugaaucuuggug	-63.9
novel_miR_179	1.4	agaucuguuagggcuucuuug	gaguuucuuauagauaucuuuggc	A02	+	13850940	13851189	uuuuccuuuuagucaaaauaaaacccguuccuccuuauuguguaccucuccugauuacauacgacggaaaggaaagagaagaaaguuuugaucaugccgguuugacaaaagaguuucuuauagauaucuuuggcauucuguccaccuccucuacauauguguauggacgauguguucugugaguggaggugggcauacugccaauagagaucuguuagggcuucuuuguaaaacuccucaugauuuuaug	-74.8
novel_miR_77	3789.5	acagggaacaagcagagcaug	ugcacugccucuucccuggcu	C08	-	37127534	37127783	aaagugguaaccagagagagagacagggaacaagcagagcauggauugaguuuuuaccaaaacaucaaaugacuauguuuggucucuucccaugcacugccucuucccuggcucccuuuuucuuugucucccuucucucuuuucuccuuucaaugaauuuuuauuuuauuuuauuacugcuaacacccuuuugagaagcuaagaguucuugauuuggucuaccucugaguucaugaaguggagcugaaag	-65.4
novel_miR_175	0.9	guuauucuauuccaccucuuaga	cgggaagggaggauuaggaaaaucc	A08	+	16539036	16539285	uacaagaccagcucggguuggcguuaagagacccuacuggccuaacccuagacacucuaagauccuuuuucaaaccugcucccacuucgaggcggaaaggaaaaagaauuucacguucuuccuuucgggaagggaggauuaggaaaauccuauugauugcagcuuucuccagaccccugggaaaagcaugaaaaaaaggcuucaaccggguuauucuauuccaccucuuagaaagaaaagaacuuaaauc	-68.2
novel_miR_163	5.2	auaugaaucuuuagaacuccaaug	uuggaguucuaaagauucaugucu	C03	+	72773134	72773383	ggggggggggggaggaggggugggggguucuauccguuggaguucuaaagauucaugucuauaaguauauguuguauauguguauguaggugugggguccauuauuuuguggagaaccccacacuuaagauucuuaaaacuuuguuuuccacaaaauaauggaugucauaccuacguacacauauacaacauauauuuauauacauaugaaucuuuagaacuccaauggucagaaccuccauuggaggug	-142
novel_miR_194	2.6	auuauauuccgcugagaacacauc	ggugaaguucuuaucggaau	A03	+	11364779	11365028	uuuuuguauuacauauuuacauaaguaaaaucucauguguuuaucaaaaucugaucuaauuguuacguuagaggggugaaguucuuaucggaauauaagacaccgucuuuuaacuuguaacuaaaaaggcuaagagccgguuuuuaaauaucuuauuuaugagccgguuuuuaguuuuuuuaguuaaaaauuaagagacgauuuauuauauuccgcugagaacacauccuaauccuaagaaucuucuauu	-84.9
novel_miR_91	1245.6	uuuguugauugacaucuaugc	uuagaugaccaucaacaaaua	C08	-	45277088	45277337	ucuuuugcaacccuugaauguguuuguugauugacaucuaugcauauugaucauccucguguugaugaucgauucguuuagaugaccaucaacaaauacuuucaugguuuugcaucuccucuuggaauauaucugacguuuuuaucaucucuuguaaccauuuucuguaggauguuggccguucaaaacuacuugcaacacguggauaaucucaagcagcuggagaauaaucaaaaagcuuccuaaggau	-68.4
novel_miR_227	5.1	cuaagaaaccguggauaaugaug	auuauccacgguuucuuagggcgg	C05	-	4590488	4590737	ccaaucuaagagauaugcaauaaacaugcucugacuuaccuauaucuuauaagagcaucauuauccacgguuucuuagggcggaguucucagggaaauauaagaaacuguuucuuaauuuucaacuaaaaaauuaagaaauuguuucuuaacuuuuuaguugaaaauuaagaaacaauuuuuuauauuuuccuaagaauucugcccuaagaaaccguggauaaugaugaucuaaguucuuuaucaaaaaa	-121.9
novel_miR_56	0.4	aagagacuugcaauggaccacaca	acaugucuuuuaacuaagucucuuaa	A08	+	13329551	13329800	uuaagaacucuugaauaaauucaagagacuugcaauggaccacacaaauauacaugucuuuuaacuaagucucuuaaaccacuuuuccaacuaaaaaauauuaaaaaaagauuaagaacccuuaaaugaguaggugggauaaugaugcucuuaguauccuccuuuuaguauaguuuagauacuagauucugaggguauauuuuuugacucccgcuuaagaagcugcagagaauauuuuuauugaaaaaau	-45.1

## Sheet: Table S9 
Table S9: Target gene prediction of all DEmiRNAs in B. napus S268
miRNA	Target
bna-miR1140	BnaA10G0207900ZS;BnaA05G0403600ZS;BnaC03G0657700ZS;BnaA08G0229300ZS;BnaA07G0337300ZS;BnaC07G0209100ZS;BnaC06G0186700ZS;BnaA01G0258100ZS;BnaA02G0243100ZS;BnaA09G0532700ZS;BnaC06G0396400ZS;BnaC03G0627800ZS;BnaC08G0379400ZS;BnaA09G0562400ZS;BnaA08G0265400ZS;BnaC01G0319800ZS;BnaC08G0411200ZS
bna-miR156a	BnaA03G0009100ZS;BnaA04G0298900ZS;BnaA04G0269100ZS;BnaA01G0265500ZS;BnaA09G0375600ZS;BnaA06G0289400ZS;BnaA08G0160600ZS;BnaA04G0046500ZS;BnaC07G0151700ZS;BnaC01G0202900ZS;BnaC03G0284400ZS;BnaC03G0179100ZS;BnaA07G0100000ZS;BnaA01G0406000ZS;BnaA03G0092100ZS;BnaA09G0009100ZS;BnaA02G0286900ZS;BnaC04G0586600ZS;BnaC04G0295200ZS;BnaC04G0379400ZS;BnaC06G0025700ZS;BnaA03G0117600ZS;BnaC04G0458800ZS;BnaA08G0…
bna-miR156b	BnaC02G0300200ZS;BnaC07G0105400ZS;BnaA07G0100100ZS;BnaA03G0143700ZS;BnaC06G0209700ZS;BnaC03G0482200ZS;BnaC03G0638100ZS;BnaC08G0243900ZS;BnaA07G0292800ZS;BnaA07G0307200ZS;BnaC04G0031900ZS;BnaC09G0609500ZS;BnaC07G0204200ZS;BnaC07G0300500ZS;BnaA06G0140400ZS;BnaA09G0189600ZS;BnaC03G0167100ZS;BnaA01G0266000ZS;BnaC07G0176700ZS;BnaC01G0427300ZS;BnaC04G0529500ZS;BnaC09G0467800ZS;BnaA03G0389500ZS;BnaC05G0…
bna-miR156c	BnaC02G0235800ZS;BnaA10G0232900ZS;BnaA09G0430500ZS;BnaC02G0496300ZS;BnaA08G0220700ZS;BnaC03G0361600ZS;BnaA06G0352000ZS;BnaC07G0336900ZS;BnaC09G0218000ZS;BnaC05G0234700ZS;BnaA02G0370400ZS;BnaA04G0006400ZS;BnaA02G0179400ZS;BnaA03G0307500ZS;BnaC07G0218600ZS;BnaA05G0086300ZS;BnaC08G0518000ZS;BnaC06G0356700ZS;BnaA07G0070200ZS;BnaC09G0458400ZS;BnaC05G0399000ZS;BnaA06G0043000ZS;BnaC08G0005400ZS;BnaC01G0…
bna-miR156d	BnaC01G0130200ZS;BnaC01G0202900ZS;BnaA09G0521700ZS;BnaC09G0251300ZS;BnaA01G0106700ZS;BnaA10G0033600ZS;BnaC06G0450300ZS;BnaA03G0117900ZS;BnaC09G0222800ZS;BnaA09G0310200ZS;BnaC01G0512000ZS;BnaA01G0265500ZS;BnaA05G0074600ZS;BnaC03G0774000ZS;BnaC03G0440600ZS;BnaC03G0284600ZS;BnaC06G0350800ZS;BnaC03G0333400ZS;BnaA09G0055600ZS;BnaA08G0150100ZS;BnaC04G0458800ZS;BnaC08G0332400ZS;BnaC04G0586600ZS;BnaC06G0…
bna-miR156e	BnaA01G0106700ZS;BnaA10G0033600ZS;BnaC01G0202900ZS;BnaC01G0130200ZS;BnaA09G0521700ZS;BnaC09G0251300ZS;BnaC03G0774000ZS;BnaC06G0450300ZS;BnaA03G0117900ZS;BnaA09G0310200ZS;BnaC09G0222800ZS;BnaA01G0265500ZS;BnaC01G0512000ZS;BnaA05G0074600ZS;BnaA09G0055600ZS;BnaC04G0458800ZS;BnaA08G0150100ZS;BnaC08G0332400ZS;BnaC03G0284600ZS;BnaC03G0440600ZS;BnaC06G0350800ZS;BnaC03G0333400ZS;BnaC05G0266400ZS;BnaC04G0…
bna-miR156f	BnaA04G0269100ZS;BnaA04G0298900ZS;BnaA03G0009100ZS;BnaA07G0100000ZS;BnaA01G0404900ZS;BnaC03G0449800ZS;BnaC03G0284400ZS;BnaA07G0382900ZS;BnaC07G0151700ZS;BnaA03G0531200ZS;BnaA08G0160600ZS;BnaA09G0375600ZS;BnaA06G0289400ZS;BnaA02G0209300ZS;BnaC04G0379400ZS;BnaC05G0438900ZS;BnaA05G0160600ZS;BnaA02G0286900ZS;BnaA09G0009100ZS;BnaA03G0092100ZS;BnaA08G0182800ZS;BnaA01G0323400ZS;BnaC04G0085600ZS;BnaA04G0…
bna-miR156g	BnaC04G0031900ZS;BnaC09G0609500ZS;BnaA07G0292800ZS;BnaA07G0307200ZS;BnaC03G0638100ZS;BnaC08G0243900ZS;BnaC03G0482200ZS;BnaC06G0209700ZS;BnaA03G0143700ZS;BnaA07G0100100ZS;BnaC02G0300200ZS;BnaC07G0105400ZS;BnaC01G0427300ZS;BnaC04G0529500ZS;BnaC07G0176700ZS;BnaA09G0189600ZS;BnaA06G0140400ZS;BnaA01G0266000ZS;BnaC03G0167100ZS;BnaC07G0300500ZS;BnaC07G0204200ZS;BnaC05G0399100ZS;BnaC05G0117000ZS;BnaA05G0…
bna-miR159	BnaA02G0047700ZS;BnaA01G0373700ZS;BnaC05G0230800ZS;BnaA01G0388000ZS;BnaA09G0420700ZS;BnaC03G0142900ZS;BnaA06G0132500ZS;BnaA03G0236300ZS;BnaC01G0326900ZS;BnaC02G0055100ZS;BnaC03G0190000ZS;BnaA01G0425600ZS;BnaA06G0349400ZS;BnaA06G0258500ZS;BnaC04G0194600ZS;BnaA01G0195500ZS;BnaA01G0043500ZS;BnaC03G0196800ZS;BnaA09G0020300ZS;BnaA04G0245400ZS;BnaA05G0107700ZS;BnaA09G0549900ZS;BnaC09G0318500ZS;BnaC01G0…
bna-miR160a	BnaC06G0435300ZS;BnaC03G0623800ZS;BnaC07G0493900ZS;BnaC09G0106500ZS;BnaC02G0472800ZS;BnaA07G0370400ZS;BnaA02G0147000ZS;BnaC02G0188400ZS;BnaA10G0223500ZS;BnaC01G0373800ZS;BnaC06G0258300ZS;BnaC01G0086200ZS;BnaA01G0072600ZS;BnaA01G0326800ZS;BnaA07G0160900ZS;BnaC01G0404500ZS;BnaC05G0504300ZS;BnaC07G0149100ZS;BnaA07G0237400ZS;BnaA07G0098100ZS;BnaA09G0105300ZS;BnaA03G0515100ZS;BnaC04G0198700ZS;BnaC03G0…
bna-miR160b	BnaC03G0623800ZS;BnaC06G0435300ZS;BnaC07G0493900ZS;BnaC09G0106500ZS;BnaC02G0472800ZS;BnaA07G0370400ZS;BnaC02G0188400ZS;BnaA02G0147000ZS;BnaC06G0258300ZS;BnaA10G0223500ZS;BnaC01G0373800ZS;BnaC01G0086200ZS;BnaA01G0072600ZS;BnaA01G0326800ZS;BnaA07G0160900ZS;BnaC01G0404500ZS;BnaC05G0504300ZS;BnaC07G0149100ZS;BnaA07G0237400ZS;BnaA07G0098100ZS;BnaA09G0105300ZS;BnaA03G0515100ZS;BnaC04G0198700ZS;BnaC03G0…
bna-miR160c	BnaC01G0086200ZS;BnaC06G0258300ZS;BnaA10G0223500ZS;BnaC01G0373800ZS;BnaA02G0147000ZS;BnaC02G0188400ZS;BnaA01G0072600ZS;BnaC02G0472800ZS;BnaC09G0106500ZS;BnaC07G0493900ZS;BnaC03G0623800ZS;BnaC06G0435300ZS;BnaA07G0370400ZS;BnaA09G0105300ZS;BnaA03G0515100ZS;BnaA07G0098100ZS;BnaA07G0237400ZS;BnaC01G0258200ZS;BnaC03G0158600ZS;BnaA03G0136900ZS;BnaC04G0198700ZS;BnaA01G0326800ZS;BnaC07G0149100ZS;BnaC05G0…
bna-miR160d	BnaA07G0237400ZS;BnaA07G0098100ZS;BnaA03G0515100ZS;BnaA09G0105300ZS;BnaC04G0198700ZS;BnaC03G0158600ZS;BnaA03G0136900ZS;BnaC01G0258200ZS;BnaA01G0326800ZS;BnaA07G0160900ZS;BnaC01G0404500ZS;BnaC05G0504300ZS;BnaC07G0149100ZS;BnaC02G0188400ZS;BnaA02G0147000ZS;BnaA10G0223500ZS;BnaC01G0373800ZS;BnaC06G0258300ZS;BnaC01G0086200ZS;BnaA01G0072600ZS;BnaC06G0435300ZS;BnaC03G0623800ZS;BnaC07G0493900ZS;BnaC09G0…
bna-miR161	BnaC02G0439600ZS;BnaC05G0140500ZS;BnaC08G0219200ZS;BnaA04G0254100ZS;BnaA01G0034600ZS;BnaA09G0717000ZS;BnaA06G0279300ZS;BnaA09G0643900ZS;BnaC08G0218400ZS;BnaC06G0189400ZS;Bnascaffold0026G0064200ZS;BnaA01G0272200ZS;BnaA09G0017400ZS;BnaC02G0327200ZS;BnaA06G0114400ZS;BnaA10G0262400ZS;BnaC03G0326700ZS;BnaA02G0167300ZS;BnaA04G0253900ZS;BnaC09G0337800ZS;BnaA09G0645700ZS;BnaA04G0010400ZS;BnaC01G0039500ZS…
bna-miR162a	BnaC05G0430000ZS;BnaA03G0047500ZS;BnaA10G0008800ZS;BnaA02G0043100ZS;BnaC04G0047600ZS;BnaA03G0277800ZS;BnaC09G0046500ZS;BnaC03G0385900ZS;BnaC06G0137500ZS;BnaA05G0484100ZS;BnaC03G0055000ZS;BnaA08G0118000ZS;BnaA05G0155900ZS;BnaA05G0484500ZS;BnaA06G0190000ZS;BnaA08G0226400ZS;BnaC07G0514400ZS;BnaC05G0010300ZS;BnaA04G0206600ZS;BnaC05G0507500ZS;BnaC08G0015800ZS;BnaC05G0403100ZS;BnaC04G0047500ZS;BnaC02G0…
bna-miR164a	BnaC07G0178500ZS;BnaC04G0468400ZS;BnaC03G0582900ZS;BnaC02G0263000ZS;BnaC08G0185000ZS;BnaA03G0409500ZS;BnaC09G0054200ZS;BnaA02G0228700ZS;BnaC02G0308200ZS;BnaA07G0151000ZS;BnaC06G0342300ZS;BnaA08G0001400ZS;BnaA01G0350600ZS;BnaA05G0374200ZS;BnaC04G0391700ZS;BnaC03G0410600ZS;BnaA06G0192300ZS;BnaA01G0005000ZS;BnaC05G0133800ZS;BnaC05G0002700ZS;BnaC08G0423100ZS;BnaA01G0389300ZS;BnaC04G0118400ZS;BnaA06G0…
bna-miR164b	BnaA05G0421400ZS;BnaC04G0486400ZS;BnaC04G0577900ZS;BnaA02G0377200ZS;BnaC03G0396900ZS;BnaC07G0317900ZS;BnaC04G0532600ZS;BnaC04G0170600ZS;BnaA09G0113300ZS;BnaC04G0150600ZS;BnaC03G0816500ZS;BnaC08G0380300ZS;BnaA03G0154600ZS;BnaC02G0196300ZS;BnaA02G0287000ZS;BnaA02G0026700ZS;BnaC04G0027200ZS;BnaA09G0189200ZS;BnaA03G0351900ZS;BnaC05G0442800ZS;BnaA06G0178700ZS;BnaA09G0575900ZS;BnaA09G0214000ZS;BnaC04G0…
bna-miR164c	BnaC09G0029100ZS;BnaC04G0003300ZS;BnaA09G0214000ZS;BnaA09G0575900ZS;BnaA09G0189200ZS;BnaA03G0351900ZS;BnaA06G0178700ZS;BnaC05G0442800ZS;BnaC08G0380300ZS;BnaA03G0154600ZS;BnaA02G0026700ZS;BnaC02G0196300ZS;BnaA02G0287000ZS;BnaC03G0816500ZS;BnaC04G0027200ZS;BnaC04G0532600ZS;BnaA09G0113300ZS;BnaC04G0170600ZS;BnaC04G0150600ZS;BnaC04G0577900ZS;BnaC07G0317900ZS;BnaC03G0396900ZS;BnaA02G0377200ZS;BnaC04G0…
bna-miR164d	BnaC02G0505100ZS;BnaA07G0151000ZS;BnaA05G0119800ZS;BnaA01G0350600ZS;BnaA02G0153400ZS;BnaA08G0001400ZS;BnaA03G0409500ZS;BnaC04G0468400ZS;BnaA10G0072800ZS;BnaA07G0353900ZS;BnaC04G0431300ZS;BnaC07G0381500ZS;BnaA08G0112200ZS;BnaC04G0210300ZS;BnaC03G0410600ZS;BnaC03G0160600ZS;BnaA06G0192300ZS;BnaC04G0391700ZS;BnaA03G0138500ZS;BnaC05G0473300ZS;BnaC06G0416800ZS;BnaC02G0171700ZS;BnaA06G0444800ZS;BnaC06G0…
bna-miR166a	BnaC01G0058500ZS;Bnascaffold0027G0020500ZS;BnaC09G0445300ZS;BnaA10G0162400ZS;BnaA10G0142900ZS;BnaC07G0262700ZS;BnaC05G0262500ZS;BnaA08G0019100ZS;BnaC03G0788000ZS;BnaC04G0121100ZS;BnaC04G0535400ZS;BnaA09G0410000ZS;BnaA06G0186200ZS;BnaA04G0222700ZS;BnaC02G0116800ZS;BnaA07G0310200ZS;BnaA08G0143700ZS;BnaA03G0008100ZS;Bnascaffold0026G0047500ZS;BnaC03G0757300ZS;BnaC08G0217500ZS;BnaC03G0604200ZS;BnaA01G…
bna-miR166b	BnaA10G0159500ZS;BnaA09G0409100ZS;BnaC08G0431900ZS;BnaC03G0198900ZS;Bnascaffold0026G0054800ZS;BnaA05G0097900ZS;BnaC03G0790600ZS;BnaA09G0339600ZS;Bnascaffold0437G0000400ZS;BnaC09G0442300ZS;Bnascaffold0026G0047500ZS;BnaC03G0757300ZS;BnaC08G0217500ZS;BnaA01G0049700ZS;BnaC03G0604200ZS;Bnascaffold2167G0000200ZS;BnaC06G0062700ZS;Bnascaffold0025G0034000ZS;BnaA06G0020300ZS;BnaA02G0097200ZS;BnaC05G0264200…
bna-miR166c	BnaA10G0159500ZS;BnaA09G0409100ZS;BnaC08G0431900ZS;BnaC03G0198900ZS;Bnascaffold0026G0054800ZS;BnaA05G0097900ZS;BnaC03G0790600ZS;Bnascaffold0437G0000400ZS;BnaA09G0339600ZS;BnaC09G0442300ZS;Bnascaffold0026G0047500ZS;BnaC08G0217500ZS;BnaC03G0757300ZS;BnaC03G0604200ZS;BnaA01G0049700ZS;Bnascaffold0025G0034000ZS;Bnascaffold2167G0000200ZS;BnaC06G0062700ZS;BnaA06G0020300ZS;BnaC05G0264200ZS;BnaA02G0097200…
bna-miR166d	BnaA06G0020300ZS;Bnascaffold2167G0000200ZS;BnaC06G0062700ZS;Bnascaffold0025G0034000ZS;BnaA02G0097200ZS;BnaC05G0264200ZS;Bnascaffold0026G0047500ZS;BnaC03G0604200ZS;BnaA01G0049700ZS;BnaC03G0757300ZS;BnaC08G0217500ZS;BnaA09G0410000ZS;BnaA06G0186200ZS;BnaC04G0535400ZS;BnaA03G0008100ZS;BnaA08G0143700ZS;BnaA04G0222700ZS;BnaA07G0310200ZS;BnaC02G0116800ZS;BnaA10G0162400ZS;BnaC09G0445300ZS;BnaA10G0142900Z…
bna-miR166e	BnaA10G0159500ZS;BnaA09G0409100ZS;BnaC08G0431900ZS;Bnascaffold0026G0054800ZS;BnaC03G0198900ZS;Bnascaffold0437G0000400ZS;BnaA09G0339600ZS;BnaC03G0790600ZS;BnaA05G0097900ZS;BnaC09G0442300ZS;Bnascaffold0026G0047500ZS;BnaA01G0049700ZS;BnaC03G0604200ZS;BnaC03G0757300ZS;BnaC08G0217500ZS;BnaA06G0020300ZS;Bnascaffold2167G0000200ZS;BnaC06G0062700ZS;Bnascaffold0025G0034000ZS;BnaA02G0097200ZS;BnaC05G0264200…
bna-miR166f	BnaA09G0410000ZS;BnaA06G0186200ZS;BnaC04G0535400ZS;BnaA08G0143700ZS;BnaA04G0222700ZS;BnaC09G0241000ZS;BnaC02G0116800ZS;BnaA10G0142900ZS;BnaC01G0058500ZS;BnaC07G0297900ZS;Bnascaffold0027G0020500ZS;BnaC04G0121100ZS;BnaC05G0262500ZS;BnaC07G0262700ZS;BnaA08G0019100ZS;BnaA06G0020300ZS;Bnascaffold2167G0000200ZS;BnaC06G0062700ZS;Bnascaffold0025G0034000ZS;BnaA02G0097200ZS;BnaC05G0264200ZS;Bnascaffold0026…
bna-miR167a	BnaA08G0204500ZS;BnaA07G0283500ZS;BnaC03G0665100ZS;BnaA04G0094400ZS;BnaC04G0375200ZS;BnaC02G0379700ZS;BnaA08G0029500ZS;BnaA05G0173400ZS;BnaA10G0176400ZS;BnaC09G0463900ZS;BnaC02G0010900ZS;BnaC06G0324600ZS;BnaC05G0261700ZS;BnaA09G0410300ZS;BnaA04G0138700ZS
bna-miR167b	BnaC04G0375200ZS;BnaC02G0379700ZS;BnaC02G0010900ZS;BnaA05G0173400ZS;BnaA08G0029500ZS;BnaA10G0176400ZS;BnaC09G0463900ZS;BnaC05G0261700ZS;BnaA09G0410300ZS;BnaC06G0324600ZS;BnaA04G0138700ZS;BnaA08G0204500ZS;BnaC03G0665100ZS;BnaA07G0283500ZS;BnaA04G0094400ZS
bna-miR167c	BnaA08G0278800ZS;BnaA07G0283500ZS;BnaC06G0430400ZS;BnaC04G0429300ZS;BnaA07G0098400ZS;BnaA10G0067800ZS;BnaA04G0138700ZS;BnaA09G0410300ZS;BnaC01G0008700ZS;BnaC05G0261700ZS;BnaC06G0283400ZS;BnaC08G0388600ZS;BnaC02G0247600ZS;BnaC08G0035100ZS;BnaC08G0217300ZS;BnaA02G0141700ZS;BnaA01G0007600ZS;BnaC03G0802700ZS;BnaA03G0517100ZS;BnaC08G0161000ZS;BnaA03G0537100ZS;BnaA08G0029500ZS;BnaC06G0448800ZS;BnaA02G0…
bna-miR168a	BnaC05G0348400ZS;BnaA08G0038200ZS;BnaA03G0019200ZS;BnaC05G0154400ZS;BnaA05G0184000ZS;BnaC08G0028500ZS;BnaC05G0313500ZS;BnaA09G0398000ZS;BnaC01G0247200ZS;BnaA05G0330500ZS;BnaA01G0379600ZS;BnaC08G0047500ZS;BnaA08G0209200ZS
bna-miR168b	BnaA05G0184000ZS;BnaC02G0412900ZS;BnaC08G0047500ZS;BnaC03G0164200ZS;BnaA09G0398000ZS;BnaC01G0247200ZS;BnaA06G0031200ZS;BnaC05G0154400ZS;BnaC05G0348400ZS;BnaC01G0104800ZS;BnaC05G0276100ZS;BnaC07G0530200ZS;BnaA05G0330500ZS;BnaC09G0163200ZS;BnaA05G0070900ZS;BnaA09G0192500ZS;BnaC04G0080300ZS;BnaA03G0141600ZS;BnaA06G0131300ZS;BnaA01G0086200ZS;BnaC07G0254600ZS;BnaA05G0382200ZS;BnaC09G0221200ZS;BnaC05G0…
bna-miR169a	BnaC08G0304600ZS;BnaA01G0360300ZS;BnaA05G0397700ZS;BnaA06G0291900ZS;BnaC01G0053300ZS;BnaC01G0035200ZS;BnaA03G0520800ZS;BnaC07G0075900ZS;BnaA09G0469500ZS;BnaA08G0135100ZS;BnaC09G0548500ZS;BnaA08G0010200ZS;BnaC06G0394000ZS;BnaC07G0512800ZS;BnaA01G0408900ZS;BnaA06G0385000ZS;BnaA02G0072100ZS;BnaC01G0506400ZS;BnaA01G0046500ZS;BnaC07G0378500ZS;BnaA05G0132600ZS
bna-miR169b	BnaC07G0512800ZS;BnaA01G0408900ZS;BnaA08G0010200ZS;BnaC06G0394000ZS;BnaC01G0506400ZS;BnaA01G0046500ZS;BnaC07G0378500ZS;BnaA05G0132600ZS;BnaA06G0385000ZS;BnaA02G0072100ZS;BnaA05G0397700ZS;BnaA01G0360300ZS;BnaA06G0291900ZS;BnaC08G0304600ZS;BnaC09G0548500ZS;BnaA08G0135100ZS;BnaC07G0075900ZS;BnaC01G0053300ZS;BnaC01G0035200ZS;BnaA03G0520800ZS;BnaA09G0469500ZS
bna-miR169m	BnaA09G0664200ZS;BnaC09G0386800ZS;BnaC01G0130700ZS;BnaC08G0364700ZS;BnaC06G0251000ZS;BnaA01G0209000ZS;BnaA03G0217400ZS;BnaC09G0329400ZS;BnaA06G0419000ZS;BnaC05G0284800ZS;BnaC01G0409400ZS;BnaA03G0410400ZS;BnaA10G0119200ZS;BnaC03G0255900ZS;BnaA09G0067000ZS;BnaC01G0220800ZS;BnaC06G0344100ZS;BnaC01G0409500ZS;BnaA03G0502500ZS;BnaA03G0591500ZS;BnaA09G0382300ZS;BnaC06G0415900ZS;BnaC09G0381100ZS;BnaC03G0…
bna-miR169n	BnaA06G0385000ZS;BnaC05G0147100ZS;BnaC01G0035200ZS;BnaA03G0520800ZS;BnaC09G0153100ZS;BnaC01G0506400ZS;BnaC09G0548500ZS;BnaC07G0378500ZS;BnaC06G0394000ZS;BnaC07G0303100ZS;BnaA09G0057000ZS;BnaC09G0044300ZS;BnaA06G0291900ZS;BnaA01G0408900ZS
bna-miR171a	BnaA09G0655500ZS;BnaA09G0000700ZS;BnaC08G0316300ZS;BnaC04G0270800ZS;BnaC08G0515900ZS;BnaC06G0210500ZS;BnaA03G0219300ZS;BnaC07G0038900ZS;BnaC04G0275000ZS;BnaA09G0010000ZS;BnaA07G0018600ZS;BnaA03G0198700ZS;BnaC03G0258200ZS;BnaC08G0367500ZS;BnaA07G0201800ZS;BnaA09G0524100ZS;BnaA04G0014600ZS
bna-miR171b	BnaC03G0258200ZS;BnaC08G0367500ZS;BnaA07G0018600ZS;BnaA03G0198700ZS;BnaA04G0014600ZS;BnaA07G0201800ZS;BnaA09G0524100ZS;BnaC08G0316300ZS;BnaC04G0270800ZS;BnaC08G0515900ZS;BnaC06G0210500ZS;BnaA09G0000700ZS;BnaA09G0655500ZS;BnaA09G0010000ZS;BnaA03G0219300ZS;BnaC07G0038900ZS;BnaC04G0275000ZS
bna-miR171c	BnaA09G0010000ZS;BnaC04G0275000ZS;BnaA03G0219300ZS;BnaC07G0038900ZS;BnaC04G0270800ZS;BnaC08G0515900ZS;BnaC06G0210500ZS;BnaC08G0316300ZS;BnaA09G0655500ZS;BnaA09G0000700ZS;BnaA04G0014600ZS;BnaA09G0524100ZS;BnaA07G0201800ZS;BnaC08G0367500ZS;BnaC03G0258200ZS;BnaA03G0198700ZS;BnaA07G0018600ZS
bna-miR171d	BnaC03G0258200ZS;BnaC08G0367500ZS;BnaA07G0018600ZS;BnaA03G0198700ZS;BnaA04G0014600ZS;BnaA07G0201800ZS;BnaA09G0524100ZS;BnaC08G0316300ZS;BnaC08G0515900ZS;BnaC04G0270800ZS;BnaC06G0210500ZS;BnaA09G0000700ZS;BnaA09G0655500ZS;BnaA09G0010000ZS;BnaC07G0038900ZS;BnaA03G0219300ZS;BnaC04G0275000ZS
bna-miR171e	BnaC04G0275000ZS;BnaC07G0038900ZS;BnaA03G0219300ZS;BnaA09G0010000ZS;BnaA09G0000700ZS;BnaA09G0655500ZS;BnaC08G0316300ZS;BnaC04G0270800ZS;BnaC08G0515900ZS;BnaC06G0210500ZS;BnaA09G0524100ZS;BnaA07G0201800ZS;BnaA04G0014600ZS;BnaA07G0018600ZS;BnaA03G0198700ZS;BnaC08G0367500ZS;BnaC03G0258200ZS
bna-miR171f	BnaC08G0316300ZS;BnaA02G0154300ZS;BnaC06G0210500ZS;BnaC03G0258200ZS;BnaA06G0146800ZS;BnaA07G0018600ZS;BnaA09G0000700ZS;BnaA07G0160900ZS;BnaA04G0014600ZS;BnaA09G0010000ZS;BnaC02G0331100ZS;BnaA07G0201800ZS;BnaC04G0275000ZS;BnaC07G0038900ZS;BnaA03G0219300ZS
bna-miR171g	BnaA07G0018600ZS;BnaA06G0146800ZS;BnaA08G0245700ZS;BnaA09G0000700ZS;BnaC08G0316300ZS;BnaC08G0262500ZS;BnaC06G0210500ZS;BnaC03G0258200ZS;BnaA07G0201800ZS;BnaA03G0219300ZS;BnaC07G0038900ZS;BnaC04G0275000ZS;BnaA09G0010000ZS;BnaA04G0014600ZS
bna-miR172a	BnaA09G0149800ZS;BnaA02G0106600ZS;BnaC01G0026600ZS;BnaC01G0085600ZS;BnaC02G0268500ZS;BnaC01G0218600ZS;BnaC03G0606800ZS;BnaA09G0449000ZS;BnaC02G0548700ZS;BnaC01G0356000ZS;BnaA07G0334800ZS;BnaC01G0162900ZS;BnaC01G0164200ZS;BnaA09G0489100ZS;BnaC04G0357500ZS;BnaC03G0769500ZS;BnaA10G0211300ZS;BnaA03G0447400ZS;BnaA01G0404300ZS;BnaA04G0254700ZS;BnaA04G0156100ZS;BnaC01G0376000ZS;BnaA08G0045800ZS;BnaA10G0…
bna-miR172b	BnaA09G0468200ZS;BnaA04G0053700ZS;BnaC04G0537100ZS;BnaC03G0734400ZS;BnaC07G0448200ZS;BnaA04G0121600ZS;BnaA02G0103200ZS;BnaA02G0061600ZS;BnaC04G0325200ZS;BnaA07G0142500ZS;BnaC02G0127700ZS;BnaA09G0683400ZS;BnaA07G0214700ZS;BnaC01G0164000ZS;BnaC03G0449800ZS;BnaC02G0444800ZS;BnaC07G0448600ZS;BnaA01G0186400ZS;BnaA03G0101400ZS;BnaC04G0195600ZS;Bnascaffold3195G0000100ZS;BnaA01G0215200ZS;BnaA03G0198400ZS…
bna-miR172c	BnaA01G0221500ZS;BnaC06G0171400ZS;BnaC01G0027500ZS;BnaA09G0713200ZS;BnaA03G0129100ZS;BnaC06G0415200ZS;BnaA09G0691700ZS;BnaA09G0013700ZS;Bnascaffold0026G0058700ZS;BnaA05G0449500ZS;BnaC09G0122300ZS;BnaA10G0293800ZS;BnaA06G0338500ZS;BnaC09G0115800ZS;BnaC07G0539200ZS;BnaC09G0435200ZS;BnaA04G0123600ZS;BnaC01G0019400ZS;BnaC01G0026600ZS;BnaC01G0085600ZS;BnaC02G0505100ZS;BnaC01G0162900ZS;BnaC02G0548700ZS…
bna-miR172d	BnaC03G0490900ZS;BnaA04G0200700ZS;BnaA04G0176900ZS;BnaA06G0157200ZS;BnaC07G0448400ZS;BnaC09G0512100ZS;BnaA03G0561000ZS;BnaC01G0163300ZS;BnaA02G0238000ZS;BnaA09G0590200ZS;BnaA05G0136900ZS;BnaC09G0246000ZS;BnaC02G0488000ZS;BnaC06G0299300ZS;BnaC03G0336000ZS;BnaC09G0001100ZS;BnaC08G0350200ZS;BnaC02G0121000ZS;BnaC09G0423500ZS;BnaC03G0272900ZS;BnaC08G0267100ZS;BnaC01G0163700ZS;BnaA09G0005400ZS;BnaC02G0…
bna-miR2111b-3p	BnaC05G0224200ZS;BnaC02G0051600ZS;BnaA06G0444000ZS;BnaC03G0395300ZS;BnaA04G0154300ZS;BnaC03G0079400ZS;BnaA02G0280600ZS;BnaA01G0075200ZS;BnaA10G0268100ZS;BnaC07G0473500ZS;BnaA03G0070200ZS;BnaC03G0374400ZS;BnaC04G0447400ZS;BnaA06G0415300ZS;BnaC07G0434400ZS;BnaC02G0380500ZS;BnaC04G0213800ZS;BnaC09G0079900ZS;BnaC08G0419900ZS;BnaA09G0085800ZS;BnaC09G0014200ZS;BnaA03G0251300ZS;BnaC07G0260900ZS;BnaA02G0…
bna-miR390a	BnaA10G0278900ZS;BnaA06G0014700ZS;BnaC03G0452900ZS;BnaA01G0335300ZS;BnaC09G0535600ZS;BnaC02G0542100ZS;BnaA08G0301500ZS;BnaC01G0176000ZS;BnaA06G0395100ZS;BnaC03G0421800ZS;BnaC07G0169300ZS;BnaA09G0446300ZS;BnaA05G0317200ZS;BnaC09G0596700ZS;BnaC07G0136100ZS;BnaA05G0313400ZS;BnaA06G0044100ZS;BnaC06G0073800ZS;BnaC04G0101800ZS;BnaC05G0145600ZS;Bnascaffold0460G0000100ZS;BnaA03G0057700ZS;BnaA01G0265400ZS…
bna-miR390b	BnaC02G0302100ZS;BnaC02G0018600ZS;BnaC05G0326100ZS;BnaA08G0255800ZS;BnaC04G0541100ZS;BnaC07G0471500ZS;BnaA02G0407900ZS;BnaA10G0025700ZS;BnaA07G0113200ZS;BnaC07G0288400ZS;BnaA03G0057700ZS;BnaA10G0229900ZS;BnaA01G0265400ZS;Bnascaffold0460G0000100ZS;BnaA09G0709600ZS;BnaA01G0137600ZS;BnaC05G0145600ZS;BnaC04G0101800ZS;BnaA06G0044100ZS;BnaC06G0073800ZS;BnaC09G0596700ZS;BnaC07G0136100ZS;BnaA05G0313400ZS…
bna-miR390c	BnaA05G0317200ZS;BnaA09G0446300ZS;BnaC07G0169300ZS;BnaC03G0421800ZS;BnaA05G0313400ZS;BnaC07G0136100ZS;BnaC09G0596700ZS;BnaC03G0452900ZS;BnaA06G0014700ZS;BnaA10G0278900ZS;BnaA06G0395100ZS;BnaA08G0301500ZS;BnaC01G0176000ZS;BnaC02G0542100ZS;BnaC09G0535600ZS;BnaA01G0335300ZS;BnaA10G0025700ZS;BnaA07G0113200ZS;BnaC07G0288400ZS;BnaA02G0407900ZS;BnaC04G0541100ZS;BnaC07G0471500ZS;BnaC02G0302100ZS;BnaC02G0…
bna-miR393	BnaA03G0211100ZS;BnaC02G0316800ZS;BnaA02G0339400ZS;BnaA06G0433500ZS;BnaC08G0381300ZS;BnaA06G0080400ZS;BnaA08G0292100ZS;BnaC04G0258600ZS;BnaC03G0267800ZS;BnaC07G0234200ZS;BnaC01G0354900ZS;BnaC06G0211000ZS;BnaA04G0003900ZS;BnaC09G0015900ZS;BnaC07G0116800ZS;BnaA06G0425700ZS;BnaC09G0380800ZS;BnaC02G0178900ZS;BnaA06G0169700ZS;BnaC09G0354200ZS;BnaA10G0097900ZS;BnaA03G0160900ZS;BnaA04G0214400ZS;BnaA08G0…
bna-miR394a	BnaA09G0088400ZS;BnaC06G0237900ZS;BnaA09G0542700ZS;BnaC04G0233300ZS;BnaC01G0355100ZS;BnaA01G0402500ZS;BnaA10G0006000ZS;BnaA03G0439200ZS;BnaC07G0494300ZS;BnaA01G0289300ZS;BnaC03G0432100ZS;BnaC04G0312000ZS;BnaA02G0004200ZS;BnaA03G0580500ZS;BnaC02G0543800ZS;BnaA03G0282200ZS;BnaA09G0028700ZS;BnaA03G0515800ZS;BnaA01G0295400ZS;BnaC01G0085100ZS;BnaC06G0146900ZS;BnaC01G0512700ZS;BnaC08G0291300ZS;BnaC04G0…
bna-miR394b	BnaC06G0432100ZS;BnaC02G0001500ZS;BnaC04G0397200ZS;BnaC06G0443600ZS;BnaC03G0339500ZS;BnaC06G0346000ZS;BnaC05G0008000ZS;BnaA09G0150300ZS;BnaC01G0085100ZS;BnaC06G0146900ZS;BnaC01G0512700ZS;BnaC04G0172900ZS;BnaC02G0388600ZS;BnaC08G0291300ZS;BnaA05G0330800ZS;BnaA05G0385800ZS;BnaC09G0023500ZS;BnaC06G0417900ZS;BnaA05G0144000ZS;BnaA01G0289300ZS;BnaC03G0432100ZS;BnaC04G0312000ZS;BnaA02G0004200ZS;BnaA03G0…
bna-miR395a	BnaC07G0362400ZS;BnaA06G0440400ZS;BnaA05G0332300ZS;BnaA09G0226400ZS;BnaC01G0255900ZS;BnaA03G0213800ZS;BnaA09G0238100ZS;BnaA04G0186000ZS;BnaC06G0147000ZS;BnaA10G0038800ZS;BnaC05G0353000ZS;BnaA02G0406100ZS;BnaA03G0054400ZS;BnaC02G0205600ZS;BnaA01G0203700ZS;BnaC04G0356300ZS;BnaA10G0117400ZS;BnaA03G0407700ZS;BnaC05G0548200ZS;BnaC08G0463100ZS;BnaA03G0374300ZS;BnaC05G0008400ZS;BnaA07G0164300ZS;BnaC01G0…
bna-miR395b	BnaC07G0362400ZS;BnaA06G0440400ZS;BnaC01G0255900ZS;BnaA09G0226400ZS;BnaA03G0213800ZS;BnaA05G0332300ZS;BnaA04G0186000ZS;BnaA09G0238100ZS;BnaC05G0353000ZS;BnaA10G0038800ZS;BnaC06G0147000ZS;BnaA02G0406100ZS;BnaA01G0203700ZS;BnaC04G0356300ZS;BnaC02G0205600ZS;BnaA03G0054400ZS;BnaA03G0407700ZS;BnaA10G0117400ZS;BnaC08G0463100ZS;BnaC05G0548200ZS;BnaC01G0043700ZS;BnaC05G0008400ZS;BnaA07G0164300ZS;BnaA03G0…
bna-miR395c	BnaA09G0713600ZS;BnaC07G0290700ZS;BnaA06G0079900ZS;BnaC05G0355700ZS;BnaC04G0487700ZS;BnaA06G0393700ZS;BnaC04G0192600ZS;BnaA07G0022700ZS;BnaC03G0458000ZS;BnaA05G0487900ZS;BnaC03G0380600ZS;BnaA08G0276700ZS;BnaC09G0280200ZS;BnaC09G0265600ZS;BnaC07G0222000ZS;BnaA01G0356000ZS;BnaC05G0505800ZS;BnaA03G0244000ZS;BnaA01G0228200ZS;BnaC07G0380500ZS;BnaC03G0288500ZS;BnaA05G0148000ZS;BnaC01G0043700ZS;BnaC05G0…
bna-miR395d	BnaC07G0222000ZS;BnaC09G0265600ZS;BnaC05G0121100ZS;BnaC04G0269400ZS;BnaC05G0505800ZS;BnaA10G0089400ZS;BnaA05G0487900ZS;BnaC03G0458000ZS;BnaA10G0296500ZS;BnaA09G0464600ZS;BnaC07G0186000ZS;BnaC04G0487700ZS;BnaC02G0300600ZS;BnaC04G0192600ZS;BnaC09G0476400ZS;BnaA01G0134700ZS;Bnascaffold0026G0062100ZS;BnaC05G0353000ZS;BnaA04G0186000ZS;BnaA05G0332300ZS;BnaA09G0226400ZS;BnaC01G0255900ZS;BnaA03G0213800ZS…
bna-miR395e	BnaA06G0440400ZS;BnaC07G0362400ZS;BnaA09G0226400ZS;BnaA03G0213800ZS;BnaC01G0255900ZS;BnaA05G0332300ZS;BnaA04G0186000ZS;BnaC05G0353000ZS;Bnascaffold0026G0062100ZS;BnaA01G0203700ZS;BnaC04G0356300ZS;BnaC02G0205600ZS;BnaA03G0407700ZS;BnaC01G0374400ZS;BnaC03G0614000ZS;BnaA01G0065000ZS;BnaC08G0463100ZS;BnaC05G0548200ZS;BnaC04G0436000ZS;BnaC01G0173200ZS;BnaC01G0043700ZS;BnaA07G0164300ZS;BnaA03G0374300ZS…
bna-miR395f	BnaC09G0476400ZS;BnaA01G0134700ZS;BnaC02G0300600ZS;BnaC04G0487700ZS;BnaC07G0186000ZS;BnaA09G0464600ZS;BnaC04G0192600ZS;BnaA10G0296500ZS;BnaC03G0458000ZS;BnaA05G0487900ZS;BnaC09G0265600ZS;BnaC07G0222000ZS;BnaA10G0089400ZS;BnaC05G0505800ZS;BnaC05G0121100ZS;BnaC04G0269400ZS;BnaC09G0340300ZS;BnaC07G0380500ZS;BnaC01G0173200ZS;BnaC04G0436000ZS;BnaC01G0043700ZS;BnaA07G0164300ZS;BnaA03G0374300ZS;BnaC09G0…
bna-miR396a	BnaA01G0141400ZS;BnaA05G0171700ZS;BnaC05G0004700ZS;BnaA01G0153600ZS;BnaC02G0372100ZS;BnaC07G0215500ZS;BnaC03G0213800ZS;BnaA07G0325800ZS;BnaA03G0384700ZS;BnaC07G0519300ZS;BnaC05G0495400ZS;BnaC04G0509500ZS;BnaA08G0153900ZS;BnaA03G0565200ZS;BnaC05G0471800ZS;BnaC01G0112700ZS;BnaC07G0381700ZS;BnaA09G0388300ZS;BnaA09G0242800ZS;BnaA10G0248500ZS;BnaC04G0312000ZS;BnaA07G0059100ZS;BnaA05G0098700ZS;BnaC04G0…
bna-miR397a	BnaC03G0089000ZS;BnaC04G0188200ZS;BnaA08G0245100ZS;BnaC02G0008500ZS;BnaA10G0188200ZS;BnaA07G0341000ZS;BnaA02G0100800ZS;BnaA01G0194800ZS;BnaA10G0276800ZS;BnaC04G0085100ZS;BnaA05G0181200ZS;BnaA05G0063500ZS;BnaA05G0074200ZS;BnaA07G0299200ZS;BnaA09G0247800ZS;BnaC07G0129200ZS;BnaA04G0245000ZS;BnaA06G0192300ZS;BnaC09G0423000ZS;BnaC09G0480700ZS;BnaC05G0306000ZS;BnaC05G0032600ZS;BnaC04G0069800ZS;BnaA04G0…
bna-miR397b	BnaA07G0181300ZS;BnaC04G0559800ZS;BnaA10G0031200ZS;BnaC08G0263400ZS;BnaA04G0253600ZS;BnaC01G0245800ZS;BnaA02G0011500ZS;BnaC02G0121900ZS;BnaA09G0075100ZS;BnaA05G0061900ZS;BnaA07G0144900ZS;BnaC05G0032600ZS;BnaA06G0254800ZS;BnaA04G0247600ZS;BnaC04G0069800ZS;BnaA09G0247800ZS;BnaA07G0299200ZS;BnaC09G0423000ZS;BnaC09G0480700ZS;BnaC05G0306000ZS;BnaC07G0129200ZS;BnaA04G0245000ZS;BnaA06G0192300ZS;BnaA05G0…
bna-miR403	BnaC07G0070500ZS;BnaA03G0074900ZS;BnaA07G0075800ZS;BnaC07G0147300ZS;BnaC03G0085600ZS;BnaA08G0168200ZS;BnaC03G0375800ZS;BnaC07G0117500ZS;BnaA09G0400500ZS;BnaC08G0332200ZS;BnaA03G0380900ZS;BnaA05G0164600ZS;BnaA10G0192400ZS;BnaA09G0493500ZS;BnaA03G0189900ZS;BnaC09G0144800ZS;BnaC05G0272500ZS;BnaA09G0493600ZS;BnaC06G0058500ZS;BnaC09G0487600ZS;BnaC04G0163300ZS;BnaA09G0611000ZS
bna-miR6028	BnaC06G0282500ZS;BnaA05G0445500ZS;BnaA09G0503600ZS;BnaC02G0241700ZS;BnaC08G0381900ZS;BnaA05G0161200ZS;BnaC01G0456600ZS;BnaC04G0293200ZS;BnaC01G0177900ZS;BnaA10G0180200ZS;BnaC08G0344200ZS;BnaA01G0082900ZS;BnaA07G0316800ZS;BnaC07G0160200ZS;BnaC01G0508300ZS;BnaC02G0054000ZS;BnaA10G0094100ZS;BnaA02G0119600ZS;BnaA02G0258800ZS;BnaC07G0228200ZS;BnaC01G0422100ZS;BnaA09G0166800ZS;BnaA03G0158000ZS;BnaA10G0…
bna-miR6029	BnaA02G0208800ZS;BnaC01G0107500ZS;BnaC06G0327400ZS;BnaA07G0234800ZS;BnaC05G0547400ZS;BnaA07G0379400ZS;BnaC02G0084600ZS;BnaC01G0035600ZS;BnaA06G0045700ZS;BnaC03G0138100ZS;BnaA07G0102100ZS;BnaC05G0548700ZS;BnaC03G0229900ZS;BnaA10G0003400ZS;BnaC06G0446100ZS;BnaA03G0389300ZS;BnaC03G0233400ZS;BnaA05G0190800ZS;BnaA05G0488600ZS;BnaA01G0088600ZS;BnaA06G0077300ZS;BnaA05G0419500ZS;BnaC09G0568900ZS;BnaC05G0…
bna-miR6030	BnaA08G0294800ZS;BnaA05G0083400ZS;BnaC08G0303500ZS;BnaC07G0514600ZS;BnaC08G0193600ZS;BnaC05G0213000ZS;BnaC01G0052400ZS;BnaC09G0135300ZS;BnaA06G0401900ZS;BnaA03G0538200ZS;BnaC08G0193900ZS;BnaC09G0169400ZS;BnaC03G0325200ZS;BnaA09G0446800ZS;BnaC03G0463200ZS;BnaC09G0179600ZS;BnaC05G0132700ZS;BnaC06G0023000ZS;BnaC05G0016400ZS;BnaC08G0194000ZS;BnaC08G0216100ZS;BnaC07G0279500ZS;BnaA08G0294600ZS;BnaA10G0…
bna-miR6031	BnaA01G0371700ZS;BnaA06G0429900ZS;BnaA07G0206200ZS;BnaC05G0366300ZS;BnaC05G0366500ZS
bna-miR6034	BnaC01G0273200ZS;Bnascaffold0116G0000300ZS;Bnascaffold0027G0048200ZS;BnaA01G0387800ZS;BnaA02G0360700ZS;BnaC08G0051800ZS;BnaC03G0124600ZS;Bnascaffold2678G0000100ZS;BnaC09G0522700ZS;BnaA09G0409500ZS;BnaC01G0311400ZS;BnaA08G0140400ZS;BnaC02G0484600ZS;Bnascaffold0027G0029600ZS;BnaC06G0125500ZS;BnaA01G0216100ZS;BnaA03G0538400ZS;BnaA02G0335500ZS;Bnascaffold0025G0038500ZS;BnaC05G0087300ZS;BnaC07G0190200…
bna-miR6035	BnaC09G0076700ZS;BnaC03G0251000ZS;BnaA10G0278400ZS;Bnascaffold0026G0062700ZS;BnaC05G0279200ZS;BnaC01G0017900ZS;BnaA05G0040800ZS;BnaC09G0395300ZS;BnaC07G0459800ZS;BnaC02G0305800ZS;BnaC03G0815100ZS;BnaA01G0015200ZS;Bnascaffold0237G0000100ZS;BnaA08G0115900ZS;BnaA01G0301300ZS;BnaA08G0239000ZS;BnaC09G0333100ZS;BnaA01G0220300ZS;BnaC03G0396800ZS;BnaC02G0470500ZS;BnaC08G0384000ZS;BnaC08G0461900ZS;BnaC03G…
bna-miR6036	BnaA07G0237400ZS
bna-miR824	BnaC02G0144400ZS;BnaA01G0039600ZS;BnaC09G0408800ZS;BnaA07G0236500ZS;BnaC09G0523600ZS;BnaC07G0012000ZS;BnaC07G0242400ZS;BnaA05G0047600ZS;BnaA02G0230100ZS;BnaA03G0442400ZS;BnaA05G0144200ZS;BnaC06G0051100ZS;BnaA10G0133700ZS;BnaA07G0338600ZS;BnaC07G0443900ZS;BnaC04G0375100ZS;BnaC02G0315900ZS;BnaC04G0389700ZS;BnaC04G0527100ZS;BnaA07G0372600ZS;BnaC09G0159900ZS;BnaC09G0523500ZS;BnaA04G0106500ZS;BnaC02G0…
bna-miR860	BnaA05G0311000ZS;Bnascaffold0026G0050700ZS;BnaC02G0543400ZS;BnaC03G0585800ZS;BnaA06G0323100ZS;BnaC03G0016300ZS;Bnascaffold1985G0000200ZS;BnaC01G0280500ZS;BnaC09G0291100ZS;BnaC07G0501800ZS;BnaA01G0228700ZS;BnaC05G0323900ZS;BnaC03G0760400ZS;BnaC03G0517300ZS;BnaA06G0163700ZS;BnaA01G0220700ZS;BnaC04G0552500ZS;BnaA03G0012100ZS;BnaC08G0403900ZS;BnaA08G0129100ZS;BnaA03G0236600ZS;BnaA04G0143400ZS;BnaC05G…
novel_miR_100	BnaC06G0258800ZS;BnaA06G0269500ZS;BnaC04G0533800ZS;BnaC05G0165200ZS;BnaC07G0427900ZS;BnaA05G0409500ZS;BnaC02G0380600ZS
novel_miR_101	BnaA08G0271000ZS;BnaC09G0546300ZS;BnaA08G0271200ZS;BnaA09G0528200ZS;BnaA01G0116300ZS;BnaA10G0280800ZS;BnaA07G0102100ZS;BnaC01G0142100ZS;BnaA08G0004900ZS;BnaC06G0356300ZS;BnaA02G0398500ZS;BnaC02G0530900ZS;BnaC04G0422300ZS;BnaA06G0240500ZS;BnaC04G0443400ZS;BnaC01G0285800ZS;BnaC06G0265600ZS;BnaA04G0150800ZS;BnaA07G0310600ZS;BnaA09G0597400ZS;BnaA08G0138100ZS
novel_miR_103	BnaC03G0635200ZS;BnaA06G0441800ZS;BnaC07G0219800ZS;BnaC09G0057800ZS;BnaA03G0285600ZS;BnaC05G0123000ZS;BnaA10G0284100ZS;BnaA02G0261100ZS;BnaA09G0629700ZS;BnaC04G0552000ZS;BnaA08G0223200ZS;BnaC08G0490700ZS;BnaC05G0231500ZS;BnaC07G0148400ZS;BnaC08G0487300ZS;BnaA07G0103100ZS;BnaC09G0047200ZS;BnaA04G0236600ZS;BnaA06G0099500ZS;BnaC09G0602800ZS;BnaC05G0357000ZS;BnaC07G0155000ZS;BnaC03G0343300ZS;BnaA03G0…
novel_miR_104	BnaC02G0123400ZS
novel_miR_106	BnaC03G0468700ZS;BnaA03G0157400ZS;BnaA04G0107800ZS;BnaA02G0209700ZS;BnaA05G0090100ZS;BnaC04G0390800ZS;BnaC04G0107100ZS;BnaC09G0566900ZS;BnaA10G0214500ZS;BnaC04G0216200ZS;BnaA03G0400900ZS;BnaC03G0197300ZS;BnaA10G0253300ZS;BnaC04G0087100ZS;BnaC03G0273000ZS;BnaA01G0329300ZS;BnaA02G0394400ZS;BnaC07G0398900ZS;BnaC02G0527200ZS;BnaC08G0015800ZS;BnaC02G0468500ZS;BnaC06G0360600ZS;BnaA03G0170200ZS;BnaA07G0…
novel_miR_107	BnaA09G0438400ZS;BnaC06G0327500ZS;BnaA07G0285700ZS;BnaC01G0249800ZS;BnaC08G0411700ZS;BnaC04G0467200ZS;BnaA09G0562700ZS
novel_miR_108	BnaC06G0397800ZS;BnaA06G0031300ZS;BnaA01G0002900ZS;BnaA01G0047700ZS;BnaC06G0416900ZS;BnaA09G0055500ZS;BnaA02G0087400ZS;BnaC03G0383800ZS;BnaC04G0269300ZS;BnaC02G0009600ZS;BnaC07G0138300ZS;BnaC04G0428700ZS;BnaC01G0002500ZS;BnaC05G0129300ZS;BnaC08G0106000ZS;BnaA01G0058600ZS;BnaA08G0226100ZS;BnaA02G0392700ZS;Bnascaffold0027G0006700ZS;BnaA09G0672700ZS;BnaA01G0392400ZS;BnaA06G0449600ZS;BnaA07G0007500ZS…
novel_miR_109	BnaA07G0345100ZS;BnaC06G0406700ZS;BnaC09G0530400ZS;BnaA04G0012300ZS;BnaC04G0394600ZS;BnaC05G0447500ZS;BnaC04G0271500ZS
novel_miR_11	BnaC09G0403000ZS;BnaC06G0420200ZS;BnaC01G0177300ZS;BnaA08G0240800ZS;BnaA09G0212100ZS;BnaC01G0088700ZS;BnaC04G0322000ZS;BnaA03G0513900ZS;BnaC06G0025100ZS;BnaA02G0119900ZS;BnaA07G0251800ZS;BnaA03G0464600ZS;BnaC04G0396500ZS;BnaC07G0492700ZS;BnaC08G0184100ZS;BnaC08G0232500ZS;BnaC03G0702800ZS;BnaA01G0074800ZS;BnaC08G0270700ZS;BnaC03G0627300ZS
novel_miR_110	BnaC07G0357600ZS;BnaC06G0058300ZS;BnaC09G0061000ZS;BnaA07G0303600ZS;BnaC06G0334300ZS;BnaC03G0337400ZS;BnaA08G0136100ZS;BnaC04G0605900ZS;BnaA09G0011900ZS;BnaC01G0078200ZS;BnaC09G0355000ZS;BnaC04G0016200ZS;BnaC06G0399900ZS;BnaC06G0092900ZS;BnaA03G0248900ZS;BnaA09G0003600ZS;BnaA03G0027600ZS;BnaA08G0215500ZS;BnaC03G0393500ZS;BnaC05G0474200ZS;BnaA05G0399600ZS;BnaA08G0201200ZS;BnaA09G0071400ZS;BnaC03G0…
novel_miR_111	BnaC05G0266500ZS;BnaC05G0036800ZS;BnaA03G0140400ZS;BnaC03G0162700ZS;BnaC08G0058500ZS;BnaA10G0036200ZS
novel_miR_112	BnaA03G0458600ZS;BnaC04G0485700ZS;BnaA05G0062700ZS;BnaA08G0075300ZS;BnaC05G0505500ZS;BnaC05G0505400ZS;BnaA10G0168900ZS;BnaA05G0311400ZS;BnaA08G0142400ZS;BnaC08G0106300ZS;BnaC04G0068800ZS
novel_miR_113	BnaA06G0135500ZS;BnaA01G0040900ZS;BnaC07G0427900ZS;BnaC07G0098400ZS
novel_miR_114	BnaC02G0123400ZS
novel_miR_115	BnaA04G0271500ZS;BnaC05G0212300ZS;BnaA05G0403400ZS;BnaA08G0261700ZS;BnaA09G0393900ZS;BnaA07G0287800ZS;BnaC05G0380000ZS;BnaA05G0151200ZS;BnaC04G0554200ZS;BnaA06G0163100ZS;BnaC03G0296100ZS;BnaC09G0534900ZS;BnaC04G0035200ZS;BnaA01G0271200ZS;BnaA01G0351300ZS;BnaA03G0397700ZS;BnaC05G0452700ZS;BnaA03G0157800ZS;BnaC03G0494600ZS;BnaC01G0215500ZS;BnaC01G0348500ZS;BnaA03G0022800ZS;BnaC08G0293200ZS;BnaC03G0…
novel_miR_116	BnaC02G0123400ZS
novel_miR_117	BnaA10G0057000ZS;BnaC03G0037300ZS;BnaA09G0597000ZS;BnaC02G0407500ZS;BnaA06G0118200ZS;BnaA01G0107600ZS;BnaA10G0165000ZS;BnaA05G0027400ZS;BnaC04G0583800ZS;BnaC05G0020400ZS;BnaA09G0688600ZS;BnaA09G0432600ZS;BnaA03G0142500ZS;BnaC06G0405500ZS;BnaC09G0462500ZS;BnaA10G0175000ZS;BnaA07G0140700ZS;BnaC04G0029300ZS;BnaC05G0494800ZS;BnaA03G0275700ZS;BnaA02G0197500ZS;BnaC09G0448800ZS;BnaC06G0386500ZS;BnaC08G0…
novel_miR_118	BnaA09G0685000ZS;BnaA09G0706900ZS;BnaA06G0241600ZS;BnaC03G0743900ZS;BnaA09G0280700ZS;BnaC03G0227400ZS
novel_miR_119	BnaC05G0538200ZS;BnaA07G0028200ZS;BnaA08G0251700ZS;BnaC02G0433700ZS;BnaC03G0771600ZS;BnaC09G0200900ZS;BnaC03G0718700ZS;BnaC09G0261000ZS;BnaC04G0026700ZS;BnaA05G0367900ZS;BnaA03G0408700ZS;BnaA06G0369600ZS;Bnascaffold0024G0000200ZS;BnaA08G0118000ZS;BnaC07G0522200ZS;BnaC07G0469200ZS;BnaC09G0074900ZS;BnaA03G0403100ZS;BnaC09G0405100ZS;BnaA01G0142000ZS;BnaC02G0165300ZS;BnaA01G0358800ZS;BnaC08G0496300ZS…
novel_miR_120	BnaA07G0219900ZS;BnaA01G0284100ZS;BnaA03G0183400ZS;BnaC07G0394300ZS;BnaA01G0302900ZS;BnaC05G0087700ZS;BnaC01G0373900ZS;BnaC01G0347200ZS
novel_miR_122	BnaA01G0351100ZS;BnaC05G0452400ZS;BnaC04G0050200ZS;BnaA03G0339700ZS;BnaC03G0663600ZS;BnaA05G0006900ZS;BnaA09G0412200ZS;BnaA05G0402900ZS;BnaA03G0236300ZS;BnaC04G0209800ZS;BnaC02G0055100ZS;BnaC05G0259700ZS;BnaC04G0050000ZS;BnaA01G0373700ZS;BnaA05G0045100ZS;BnaA02G0047700ZS;BnaC09G0042800ZS;BnaC05G0488100ZS;BnaA03G0156000ZS;BnaC03G0181800ZS;BnaA05G0433800ZS;BnaC04G0492600ZS;BnaC03G0408900ZS;BnaA09G0…
novel_miR_123	BnaC02G0123400ZS
novel_miR_124	BnaA09G0111000ZS;BnaC04G0521200ZS;BnaA08G0093500ZS;BnaA03G0516300ZS;BnaC04G0060000ZS;BnaA10G0276700ZS;BnaA04G0233200ZS;Bnascaffold0026G0017400ZS;BnaC06G0145700ZS;BnaC02G0272200ZS;BnaA06G0164800ZS;BnaA02G0262100ZS;BnaA09G0084500ZS;BnaA08G0312000ZS;BnaC05G0264800ZS;BnaA04G0067000ZS;BnaA03G0050400ZS;BnaC01G0019200ZS;BnaC03G0141000ZS;BnaA08G0254100ZS;BnaA06G0060500ZS;BnaC01G0163500ZS;BnaA02G0209700ZS…
novel_miR_125	BnaA03G0151900ZS;BnaA06G0284500ZS;Bnascaffold0581G0000100ZS;BnaA07G0050500ZS;BnaC03G0545600ZS;BnaA06G0059300ZS;BnaC08G0066800ZS;BnaC05G0074600ZS;BnaC06G0287700ZS
novel_miR_126	BnaA04G0030400ZS;BnaC01G0484200ZS;BnaA06G0124200ZS;BnaA06G0115200ZS;BnaC02G0016800ZS;BnaA06G0313000ZS;BnaC01G0158500ZS;BnaA03G0153800ZS;BnaA06G0099500ZS;BnaA01G0321900ZS;BnaC07G0379100ZS;BnaC03G0422600ZS;BnaC05G0123000ZS;BnaC09G0372100ZS;BnaA08G0041900ZS;BnaA05G0111200ZS;BnaA02G0252200ZS;BnaA03G0267400ZS;BnaC01G0481800ZS;BnaC04G0206300ZS;BnaC01G0512500ZS;BnaC05G0468400ZS;BnaC08G0414800ZS;BnaC05G0…
novel_miR_127	BnaC05G0247900ZS;BnaA08G0144900ZS;BnaC04G0102500ZS;BnaA08G0262800ZS;BnaA09G0192000ZS;BnaC04G0548800ZS;BnaC03G0758900ZS;BnaA05G0354100ZS;BnaA03G0270000ZS;BnaA05G0087100ZS;BnaC05G0386800ZS;BnaC03G0150600ZS;BnaC03G0324100ZS;BnaA09G0421900ZS;BnaA04G0233000ZS;BnaC08G0239300ZS;BnaC04G0299400ZS
novel_miR_128	BnaA02G0299100ZS;BnaC02G0110100ZS;BnaA03G0211000ZS;BnaC06G0114700ZS;BnaA04G0148800ZS;BnaC04G0441200ZS;BnaA05G0378400ZS;BnaA02G0091400ZS;BnaC08G0416800ZS;BnaC01G0131100ZS;BnaA06G0026500ZS;BnaA05G0481400ZS;BnaA07G0257200ZS;BnaC02G0111800ZS;BnaC05G0191300ZS;BnaC03G0653200ZS;BnaC06G0021600ZS;BnaC05G0197400ZS;BnaC06G0286200ZS;BnaA01G0368600ZS;BnaC03G0117800ZS;Bnascaffold0027G0017500ZS;BnaC05G0231900ZS…
novel_miR_13	BnaC09G0099700ZS;BnaC09G0428800ZS;BnaC03G0506600ZS;BnaC04G0414100ZS;BnaA07G0330500ZS;BnaA06G0315800ZS;BnaC03G0753100ZS;BnaC09G0414600ZS;BnaA09G0133400ZS;BnaA08G0140100ZS;BnaC05G0144000ZS;BnaC03G0727800ZS;Bnascaffold0027G0071900ZS;BnaC03G0727600ZS;BnaA06G0116800ZS;BnaA09G0100000ZS;BnaC04G0569300ZS;BnaA09G0607700ZS
novel_miR_130	BnaC01G0221700ZS;BnaA05G0470400ZS;BnaA01G0173100ZS
novel_miR_131	BnaA04G0211700ZS
novel_miR_132	BnaC08G0491700ZS;BnaA10G0155600ZS;BnaC07G0074400ZS;BnaC08G0501700ZS;BnaA04G0267600ZS;BnaC03G0609900ZS;BnaC05G0366400ZS;BnaC04G0237100ZS;BnaA05G0361700ZS;BnaC08G0218300ZS;BnaA09G0128700ZS;BnaC02G0509700ZS;BnaC05G0458800ZS;BnaC01G0353800ZS;BnaC01G0138800ZS;BnaC05G0551300ZS;BnaA02G0049100ZS;BnaC09G0497800ZS;BnaC08G0219200ZS;BnaA10G0200400ZS;BnaA08G0206000ZS;BnaC09G0169000ZS;BnaC03G0727300ZS;BnaC08G0…
novel_miR_133	BnaA05G0353300ZS;BnaA03G0447600ZS;BnaA03G0436900ZS;BnaA03G0275700ZS
novel_miR_134	BnaC06G0432100ZS;BnaA10G0029000ZS;BnaA08G0313500ZS;BnaC06G0443600ZS;BnaC07G0181800ZS;BnaA03G0154300ZS;BnaA07G0345300ZS;BnaA05G0331700ZS;BnaC06G0406900ZS;BnaC08G0195300ZS;BnaC03G0531900ZS;BnaC02G0181600ZS;BnaC08G0265900ZS;Bnascaffold0027G0055700ZS;BnaA03G0102500ZS;BnaC09G0366100ZS;BnaA03G0108200ZS;BnaC03G0790900ZS;BnaA06G0428600ZS;BnaA08G0136100ZS;BnaA06G0265500ZS;BnaC04G0380900ZS;BnaA05G0356900ZS…
novel_miR_135	BnaA09G0645700ZS;BnaA09G0128500ZS;BnaC09G0337800ZS;BnaC03G0255000ZS;BnaC08G0496000ZS;BnaC07G0417700ZS;BnaC01G0147400ZS;BnaC08G0219200ZS;BnaA10G0200400ZS;BnaA02G0049100ZS;BnaC09G0497800ZS;BnaC03G0727300ZS;BnaC08G0218400ZS;BnaA08G0206000ZS;BnaC09G0169000ZS;BnaA09G0128700ZS;BnaC08G0218300ZS;BnaC05G0458800ZS;BnaC02G0509700ZS;BnaA05G0361700ZS;BnaC01G0138800ZS;BnaC05G0551300ZS;BnaC01G0353800ZS;BnaA04G0…
novel_miR_136	BnaA02G0049200ZS;BnaA07G0206300ZS;BnaA06G0331500ZS;BnaC07G0362700ZS;BnaA09G0157000ZS
novel_miR_137	BnaC03G0197400ZS;BnaC09G0437300ZS;BnaC07G0064200ZS;BnaC01G0164200ZS;BnaC04G0260100ZS;BnaA05G0084100ZS;BnaA08G0059200ZS;BnaC05G0057600ZS;BnaC09G0138400ZS;BnaC09G0270200ZS;BnaA09G0604100ZS;BnaA01G0418200ZS;BnaC05G0362600ZS;BnaC06G0254600ZS;BnaC02G0166900ZS;BnaA09G0230200ZS;BnaC03G0145800ZS;BnaA09G0583300ZS;BnaC01G0345600ZS;BnaC07G0253100ZS;BnaC06G0305800ZS;BnaA04G0005400ZS;BnaA03G0117600ZS;BnaC02G0…
novel_miR_138	BnaC03G0316800ZS
novel_miR_14	BnaC09G0025300ZS;BnaC03G0686800ZS
novel_miR_140	BnaA07G0242000ZS;BnaC09G0229000ZS;BnaA09G0198400ZS;BnaA03G0235900ZS
novel_miR_142	BnaC07G0282400ZS;BnaA01G0312500ZS;BnaC08G0522400ZS;BnaA04G0062400ZS;BnaA06G0414400ZS;BnaC05G0527600ZS;BnaC02G0223400ZS;BnaA06G0399500ZS;BnaC05G0078400ZS;BnaA09G0445400ZS;BnaA09G0134700ZS;BnaC05G0059000ZS;BnaC01G0386500ZS;BnaA09G0173800ZS;BnaA09G0586000ZS;BnaA09G0659600ZS;BnaA01G0402700ZS;BnaC09G0160200ZS;BnaC08G0107100ZS;BnaC09G0384500ZS;BnaC05G0215400ZS;BnaA05G0038200ZS;BnaA09G0659500ZS;BnaC07G0…
novel_miR_143	BnaC09G0567200ZS;BnaC06G0234300ZS;BnaA10G0253500ZS;BnaC01G0163300ZS;BnaC08G0438200ZS
novel_miR_145	BnaA03G0236300ZS;BnaC04G0209800ZS;BnaC02G0055100ZS;BnaA01G0373700ZS;BnaA02G0047700ZS;BnaA05G0045100ZS;BnaC04G0050000ZS;BnaC05G0259700ZS;BnaA03G0339700ZS;BnaC03G0663600ZS;BnaA05G0006900ZS;BnaA01G0351100ZS;BnaC04G0050200ZS;BnaC05G0452400ZS;BnaA09G0412200ZS;BnaA05G0402900ZS;BnaA07G0152700ZS;BnaA08G0205600ZS;BnaA03G0528900ZS;BnaC01G0435000ZS;BnaA05G0129300ZS;BnaC03G0266400ZS;BnaA03G0447400ZS;BnaA02G0…
novel_miR_146	BnaC03G0686800ZS;BnaC08G0022600ZS;BnaC04G0282000ZS;BnaA03G0313300ZS;BnaA07G0142700ZS;BnaC03G0398200ZS;BnaC03G0398500ZS;BnaC07G0207200ZS
novel_miR_147	BnaA09G0647800ZS;BnaC06G0126600ZS;BnaC09G0215800ZS;BnaC08G0381300ZS;BnaC02G0336700ZS;BnaA04G0175100ZS;BnaC09G0322500ZS;BnaC02G0293200ZS;BnaA02G0339400ZS;BnaC04G0336300ZS;Bnascaffold0025G0020700ZS;BnaA09G0707100ZS;BnaA06G0072500ZS;BnaA07G0294600ZS;BnaC06G0339800ZS;BnaA09G0645200ZS;BnaC06G0234700ZS;BnaC09G0474100ZS;BnaA06G0266800ZS;BnaA10G0292200ZS;BnaC08G0503500ZS;BnaC04G0402500ZS;BnaC06G0358800ZS…
novel_miR_148	BnaA02G0261100ZS;BnaA10G0284100ZS;BnaC05G0123000ZS;BnaC09G0057800ZS;BnaA03G0285600ZS;BnaA06G0441800ZS;BnaC07G0219800ZS;BnaC03G0635200ZS;BnaC08G0490700ZS;BnaA08G0223200ZS;BnaC04G0552000ZS;BnaA09G0629700ZS;BnaA04G0236600ZS;BnaA07G0103100ZS;BnaC09G0047200ZS;BnaC08G0487300ZS;BnaC07G0148400ZS;BnaC05G0231500ZS;BnaA09G0059200ZS;BnaA07G0073100ZS;Bnascaffold0570G0000100ZS;BnaA03G0054100ZS;BnaC03G0343300ZS…
novel_miR_149	BnaC04G0209800ZS;BnaA05G0009000ZS;BnaA03G0236300ZS;BnaC02G0055100ZS;BnaA09G0174200ZS;BnaC09G0157400ZS;BnaC01G0507300ZS;BnaC07G0065200ZS;BnaA05G0045100ZS;BnaA02G0047700ZS;BnaA01G0373700ZS;BnaA05G0008300ZS;BnaC05G0259700ZS;BnaA03G0339700ZS;BnaC09G0146900ZS;BnaA05G0006900ZS;BnaC03G0663600ZS;BnaC04G0050200ZS;BnaC05G0452400ZS;BnaA01G0351100ZS;BnaC05G0188700ZS;BnaA05G0402900ZS;BnaA09G0412200ZS;BnaC09G0…
novel_miR_15	BnaC08G0076600ZS;BnaA01G0004300ZS;BnaC08G0296500ZS;BnaA08G0177600ZS;BnaC02G0153100ZS;BnaA02G0351400ZS;BnaA02G0323800ZS;BnaA07G0286000ZS;BnaA03G0034600ZS;BnaA01G0050800ZS;BnaC05G0013200ZS;BnaC07G0282600ZS;BnaC02G0336600ZS;BnaC03G0068300ZS;BnaA09G0704500ZS;BnaC07G0086600ZS;BnaA09G0467800ZS;BnaA05G0461200ZS;BnaA09G0007500ZS;BnaC02G0450300ZS;BnaC02G0008500ZS;BnaC04G0534300ZS;BnaA06G0330300ZS;BnaC07G0…
novel_miR_150	BnaA07G0219900ZS;BnaA03G0183400ZS;BnaA01G0284100ZS;BnaC07G0394300ZS;BnaA01G0302900ZS;BnaC05G0087700ZS;BnaC01G0373900ZS;BnaC01G0347200ZS
novel_miR_151	BnaC06G0023000ZS;BnaC02G0407100ZS;BnaA08G0053000ZS;BnaC07G0462800ZS;BnaC04G0485200ZS;BnaC03G0721900ZS;BnaC07G0438800ZS;BnaA03G0463000ZS;BnaA09G0643800ZS;BnaA03G0091400ZS;BnaA05G0178100ZS;BnaC01G0452900ZS;BnaA09G0645400ZS;BnaC08G0200600ZS;BnaA06G0182600ZS;BnaC05G0549000ZS;BnaC02G0526100ZS;BnaC09G0363600ZS;BnaA04G0184300ZS;BnaC01G0263400ZS;BnaA08G0124900ZS;BnaA09G0643900ZS;BnaC01G0080200ZS;BnaA01G0…
novel_miR_152	BnaC02G0528500ZS;BnaA03G0028600ZS;BnaA06G0138300ZS;BnaA09G0231500ZS;BnaA01G0031200ZS;BnaA06G0034200ZS;BnaC01G0037300ZS;BnaC01G0398100ZS;BnaA06G0115000ZS;BnaC03G0396200ZS;BnaC03G0320100ZS;BnaA02G0391700ZS;BnaA02G0395600ZS;BnaC04G0139400ZS;BnaC09G0271500ZS;BnaC08G0487300ZS;BnaC06G0041800ZS;BnaA06G0048000ZS;BnaA04G0212600ZS;BnaC05G0473900ZS;BnaA02G0025500ZS;BnaC09G0563400ZS;BnaC03G0387800ZS;BnaC08G0…
novel_miR_153	BnaC04G0063800ZS;BnaA02G0289700ZS;BnaC02G0394300ZS;BnaA09G0114400ZS;BnaC06G0451300ZS;BnaA10G0025800ZS;BnaA04G0133800ZS;BnaA07G0226200ZS;BnaC03G0233800ZS;BnaC07G0391200ZS;BnaA02G0065900ZS;BnaA06G0417600ZS;Bnascaffold0026G0012000ZS;BnaA10G0205000ZS;BnaC07G0257800ZS;BnaC07G0118600ZS;BnaC05G0465900ZS;BnaA05G0057500ZS;BnaC09G0535800ZS;BnaC05G0084900ZS;BnaA05G0413800ZS;BnaC04G0469700ZS;BnaA03G0332000ZS…
novel_miR_154	BnaA09G0487300ZS
novel_miR_155	BnaA01G0006000ZS;BnaA02G0273800ZS;BnaA09G0489200ZS;BnaC08G0327600ZS;BnaC03G0199200ZS;BnaA03G0171800ZS
novel_miR_156	BnaC03G0279300ZS;BnaA05G0463900ZS;BnaA04G0189300ZS;BnaA01G0093200ZS;BnaC03G0408900ZS;BnaC04G0492600ZS;BnaA05G0433800ZS;BnaC03G0181800ZS;BnaA03G0156000ZS;BnaA09G0136900ZS;BnaC05G0488100ZS;BnaC05G0523900ZS;BnaA04G0150800ZS;BnaA08G0015500ZS;BnaA03G0528900ZS;BnaA08G0205600ZS;BnaA05G0129300ZS;BnaC01G0435000ZS;BnaA07G0152700ZS;BnaC03G0266400ZS;BnaA01G0408100ZS;BnaC04G0168800ZS;BnaA03G0447400ZS;BnaC01G0…
novel_miR_157	BnaA08G0153500ZS;BnaA01G0151500ZS;BnaC03G0770900ZS;BnaC05G0225100ZS
novel_miR_158	BnaC08G0464200ZS;BnaC07G0028100ZS;BnaC05G0467100ZS;BnaA09G0021400ZS;BnaC07G0521200ZS;BnaC01G0219700ZS;BnaA02G0237300ZS;BnaA02G0304500ZS;BnaA03G0300000ZS;BnaC06G0104200ZS;BnaC02G0507700ZS;BnaC03G0730000ZS;BnaA03G0544300ZS;BnaA08G0126700ZS;BnaC06G0184800ZS;BnaC09G0017700ZS;BnaC07G0178300ZS;BnaA10G0037300ZS;BnaC09G0066300ZS;BnaC01G0408400ZS;BnaC09G0213900ZS;BnaA09G0299400ZS;BnaA08G0062500ZS;BnaA05G0…
novel_miR_159	BnaC05G0129500ZS;BnaC05G0450600ZS;BnaC01G0213500ZS;BnaC03G0035800ZS
novel_miR_161	BnaA07G0330500ZS;BnaC04G0414100ZS;BnaC03G0753100ZS;BnaA06G0315800ZS;BnaC09G0428800ZS;BnaC09G0099700ZS;BnaC03G0506600ZS;BnaA06G0116800ZS;BnaA09G0100000ZS;BnaC03G0727600ZS;BnaA09G0607700ZS;BnaC04G0569300ZS;BnaA08G0140100ZS;BnaC05G0144000ZS;BnaC09G0414600ZS;BnaA09G0133400ZS;Bnascaffold0027G0071900ZS;BnaC03G0727800ZS
novel_miR_162	BnaC01G0211300ZS
novel_miR_163	BnaC04G0459800ZS;BnaC01G0145500ZS
novel_miR_164	BnaC02G0123400ZS
novel_miR_165	BnaA04G0258600ZS;BnaC04G0575900ZS;BnaC03G0394700ZS
novel_miR_166	BnaC06G0404200ZS;BnaC08G0147500ZS;BnaA07G0214900ZS;BnaC05G0511100ZS;BnaA09G0067200ZS;BnaA09G0045600ZS;BnaC09G0432300ZS;BnaA03G0250900ZS;BnaC07G0322500ZS;BnaC05G0058900ZS;BnaA03G0135900ZS;BnaA01G0364600ZS;BnaA05G0186300ZS;BnaC06G0404100ZS;BnaC05G0157200ZS;BnaC06G0313300ZS;BnaC07G0494500ZS;BnaC02G0233700ZS;BnaA05G0498400ZS;BnaC09G0031300ZS;BnaA07G0162400ZS;BnaC01G0460200ZS;BnaA09G0624500ZS;BnaA07G0…
novel_miR_167	BnaC05G0537700ZS;BnaA03G0321800ZS;BnaA05G0370400ZS;BnaC09G0019700ZS;BnaC03G0343500ZS;BnaA10G0046900ZS;BnaC02G0474800ZS;BnaA06G0105600ZS;BnaA02G0097200ZS;BnaA05G0433000ZS;BnaC08G0005800ZS;BnaA09G0031900ZS;BnaA08G0319100ZS;BnaA09G0460600ZS;BnaC05G0249200ZS;BnaC02G0417000ZS;Bnascaffold0026G0033900ZS;BnaA03G0403100ZS;BnaA02G0389700ZS;BnaA06G0399500ZS;BnaC05G0451600ZS;BnaC06G0032700ZS;BnaA09G0577900ZS…
novel_miR_168	BnaC03G0513600ZS;BnaA09G0148400ZS;BnaA03G0121600ZS;BnaA03G0368100ZS;BnaC08G0365300ZS;BnaC03G0449200ZS;Bnascaffold0062G0000400ZS;BnaC03G0760300ZS;BnaC03G0058400ZS;BnaA09G0251600ZS;BnaC01G0164000ZS;BnaA09G0534600ZS;BnaA09G0566400ZS;BnaA01G0131900ZS;BnaC09G0517500ZS;BnaC05G0240100ZS;BnaA04G0107800ZS;BnaA03G0137600ZS;BnaA08G0146300ZS;BnaC02G0284600ZS;BnaC09G0136800ZS;BnaC05G0352900ZS;BnaC03G0397500ZS…
novel_miR_169	BnaA09G0412200ZS;BnaA05G0402900ZS;BnaA01G0351100ZS;BnaC04G0050200ZS;BnaC05G0452400ZS;BnaA05G0006900ZS;BnaC03G0663600ZS;BnaA03G0339700ZS;BnaC05G0259700ZS;BnaC04G0050000ZS;BnaA01G0373700ZS;BnaA02G0047700ZS;BnaA05G0045100ZS;BnaC02G0055100ZS;BnaA03G0236300ZS;BnaC04G0209800ZS;BnaC04G0049900ZS;BnaA08G0015500ZS;BnaA05G0045000ZS;BnaC05G0523900ZS;BnaA03G0156000ZS;BnaC03G0181800ZS;BnaC09G0042800ZS;BnaC05G0…
novel_miR_17	BnaC06G0285500ZS;BnaC06G0285700ZS;BnaA07G0257000ZS
novel_miR_170	BnaC05G0523900ZS;BnaA08G0015500ZS;BnaA04G0150800ZS;BnaA01G0093200ZS;BnaC03G0408900ZS;BnaC04G0492600ZS;BnaA05G0433800ZS;BnaC03G0279300ZS;BnaA04G0189300ZS;BnaA05G0463900ZS;BnaC05G0488100ZS;BnaC03G0181800ZS;BnaA09G0136900ZS;BnaA03G0156000ZS;BnaC04G0168800ZS;BnaA03G0447400ZS;BnaC01G0114300ZS;BnaA01G0408100ZS;BnaC07G0422500ZS;BnaA05G0044900ZS;BnaC01G0466600ZS;BnaA07G0152700ZS;BnaA08G0205600ZS;BnaA03G0…
novel_miR_171	BnaC03G0279300ZS;BnaA04G0189300ZS;BnaA05G0463900ZS;BnaA01G0093200ZS;BnaA05G0433800ZS;BnaC04G0492600ZS;BnaC03G0408900ZS;BnaC03G0181800ZS;BnaA09G0136900ZS;BnaA03G0156000ZS;BnaC05G0488100ZS;BnaC05G0523900ZS;BnaA04G0150800ZS;BnaA08G0015500ZS;BnaA03G0528900ZS;BnaA08G0205600ZS;BnaA05G0129300ZS;BnaC01G0435000ZS;BnaA07G0152700ZS;BnaC03G0266400ZS;BnaA01G0408100ZS;BnaC04G0168800ZS;BnaA03G0447400ZS;BnaC01G0…
novel_miR_172	Bnascaffold0581G0000100ZS;BnaA07G0050500ZS;BnaA06G0059300ZS;BnaC03G0545600ZS;BnaC08G0066800ZS;BnaC05G0074600ZS;BnaC06G0287700ZS;BnaA03G0151900ZS;BnaA06G0284500ZS
novel_miR_173	BnaA03G0180400ZS;BnaA03G0556200ZS;BnaC03G0211300ZS
novel_miR_174	BnaC09G0114400ZS;BnaA03G0119800ZS;BnaA09G0112100ZS;BnaA02G0416200ZS
novel_miR_175	BnaC07G0446700ZS;BnaA08G0277800ZS;BnaA04G0257800ZS
novel_miR_176	BnaC07G0426300ZS;BnaC07G0515700ZS;BnaA09G0636100ZS;BnaC01G0235000ZS;BnaA09G0045400ZS;BnaC09G0098500ZS;BnaA02G0314300ZS;BnaC01G0379600ZS;BnaA08G0314600ZS;BnaC07G0426000ZS;BnaC02G0425700ZS;BnaC04G0195400ZS;BnaC04G0075300ZS;BnaA03G0450800ZS;BnaC09G0017700ZS;BnaC01G0168000ZS;BnaA08G0105900ZS;BnaC08G0153700ZS;BnaC02G0408800ZS;BnaC03G0186900ZS;BnaC01G0167600ZS;BnaC01G0105600ZS;BnaC05G0150300ZS;BnaA06G0…
novel_miR_178	BnaC03G0339600ZS;BnaA03G0070900ZS;BnaC03G0176300ZS;BnaA06G0396500ZS;BnaA07G0342600ZS;BnaA09G0225200ZS;BnaA06G0122100ZS;BnaC07G0284400ZS;BnaC04G0302700ZS;BnaA05G0470600ZS;BnaC01G0167600ZS;BnaC01G0105600ZS;BnaC05G0150300ZS;BnaA08G0105900ZS;BnaC08G0153700ZS;BnaC01G0168000ZS;BnaC09G0017700ZS;BnaC03G0186900ZS;BnaC02G0408800ZS;BnaC04G0195400ZS;BnaC04G0075300ZS;BnaA03G0450800ZS;BnaC02G0425700ZS;BnaA08G0…
novel_miR_179	BnaC09G0103400ZS;BnaC09G0168500ZS;BnaC07G0247000ZS;BnaC07G0241200ZS;BnaA09G0102800ZS;BnaA05G0439500ZS;BnaC06G0364300ZS;BnaC07G0530300ZS;BnaA05G0337000ZS;BnaC02G0085000ZS;BnaA01G0023900ZS;BnaA01G0379200ZS;BnaC03G0694600ZS;BnaC06G0118300ZS;BnaC02G0491700ZS;BnaC01G0120600ZS;BnaA08G0154600ZS;BnaA10G0252400ZS;BnaC07G0117500ZS;BnaA06G0193400ZS;BnaA06G0425700ZS;BnaC04G0549100ZS;BnaC09G0136800ZS;BnaC05G0…
novel_miR_180	BnaC05G0523900ZS;BnaA04G0150800ZS;BnaA08G0015500ZS;BnaA05G0463900ZS;BnaA04G0189300ZS;BnaC03G0279300ZS;BnaC04G0492600ZS;BnaA05G0433800ZS;BnaC03G0408900ZS;BnaA01G0093200ZS;BnaA03G0156000ZS;BnaA09G0136900ZS;BnaC03G0181800ZS;BnaC05G0488100ZS;BnaA01G0408100ZS;BnaA03G0447400ZS;BnaC01G0114300ZS;BnaC04G0168800ZS;BnaC01G0466600ZS;BnaA05G0044900ZS;BnaC07G0422500ZS;BnaA03G0528900ZS;BnaC01G0435000ZS;BnaA08G0…
novel_miR_182	BnaC03G0077800ZS
novel_miR_183	BnaA05G0465200ZS;BnaC02G0491700ZS;BnaA06G0420700ZS;BnaA04G0093400ZS;BnaC07G0253500ZS;Bnascaffold0577G0000100ZS;BnaA06G0103300ZS;BnaA02G0366500ZS;Bnascaffold0025G0020100ZS;BnaA09G0627300ZS;BnaC01G0195100ZS;BnaC08G0484700ZS;BnaC05G0022500ZS;BnaA10G0021400ZS;BnaA09G0678200ZS;BnaC08G0317200ZS;BnaC08G0101300ZS;BnaC08G0483700ZS;BnaA08G0268400ZS;BnaC07G0335500ZS;BnaC04G0036500ZS;BnaA01G0379000ZS;BnaC05G…
novel_miR_184	BnaC03G0138800ZS;BnaC09G0084800ZS;BnaC07G0341700ZS;BnaC07G0240800ZS;BnaA05G0355100ZS;BnaA08G0279400ZS;BnaC07G0110200ZS;BnaA06G0175400ZS;BnaA02G0123000ZS;BnaC03G0454400ZS;BnaC01G0500900ZS;BnaA03G0119800ZS;BnaA08G0119600ZS;BnaA01G0392900ZS;BnaA09G0675800ZS;BnaC09G0290900ZS;BnaA03G0506700ZS;BnaC03G0525800ZS;BnaA01G0002300ZS;BnaA04G0250600ZS;BnaC06G0414400ZS;BnaA10G0071000ZS;BnaA01G0353000ZS;BnaC02G0…
novel_miR_185	BnaC03G0435200ZS;BnaC03G0038200ZS;BnaC04G0056400ZS;BnaA06G0010000ZS;BnaA07G0275400ZS;BnaA01G0076600ZS;BnaC05G0136700ZS;BnaA02G0223000ZS;BnaC02G0168700ZS;BnaC09G0206900ZS;BnaA07G0231200ZS;BnaC05G0508800ZS;BnaA02G0281100ZS;BnaA01G0142000ZS;BnaC01G0213000ZS;BnaC08G0035100ZS;BnaC07G0130200ZS;BnaA03G0266500ZS;BnaA06G0275300ZS;BnaA09G0604800ZS;BnaA07G0075700ZS;BnaA10G0183600ZS;BnaA05G0498100ZS;BnaC03G0…
novel_miR_186	BnaC04G0282000ZS;BnaA08G0306600ZS;BnaA01G0103200ZS;BnaA08G0114600ZS;BnaA03G0291000ZS;BnaC01G0125400ZS;BnaC03G0711200ZS
novel_miR_187	BnaC07G0508700ZS;BnaC08G0152000ZS;BnaC02G0222800ZS;BnaC09G0312700ZS;BnaC09G0126600ZS
novel_miR_188	BnaA05G0437400ZS;BnaC08G0253600ZS;BnaC03G0619900ZS;BnaC09G0279500ZS;BnaC07G0524500ZS;BnaA05G0497100ZS;BnaA08G0251800ZS;BnaC03G0649000ZS;BnaC03G0193200ZS;BnaA05G0059100ZS;BnaC08G0186700ZS;BnaA05G0356600ZS;BnaC01G0082400ZS;BnaA01G0036900ZS;BnaA05G0058200ZS;Bnascaffold0026G0045000ZS;BnaC08G0439000ZS;BnaC06G0279000ZS;BnaA03G0217300ZS;BnaC04G0258200ZS;BnaA09G0609200ZS;BnaA03G0046400ZS;BnaA06G0139900ZS…
novel_miR_189	BnaC01G0249800ZS;BnaA07G0285700ZS;BnaC06G0327500ZS;BnaA09G0438400ZS;BnaA09G0562700ZS;BnaC04G0467200ZS;BnaC08G0411700ZS
novel_miR_19	BnaC02G0123400ZS
novel_miR_190	BnaC08G0421200ZS;BnaC07G0036000ZS;BnaA01G0218800ZS;BnaC01G0278100ZS;BnaA09G0570800ZS;BnaC08G0436700ZS;BnaA03G0574800ZS;BnaC05G0177500ZS;BnaC09G0439400ZS
novel_miR_191	BnaC07G0096900ZS
novel_miR_192	BnaC02G0123400ZS
novel_miR_193	BnaC09G0537500ZS
novel_miR_194	BnaC04G0191200ZS;BnaA06G0116200ZS;BnaA03G0139600ZS;BnaC03G0601800ZS;BnaA04G0025100ZS;BnaC05G0142900ZS;BnaC03G0123400ZS
novel_miR_195	BnaA04G0030400ZS;BnaC01G0484200ZS;BnaC02G0016800ZS;BnaA06G0099500ZS;BnaC01G0158500ZS;BnaA06G0313000ZS;BnaA03G0153800ZS;BnaA06G0115200ZS;BnaA06G0124200ZS;BnaA05G0111200ZS;BnaA08G0041900ZS;BnaC05G0123000ZS;BnaC09G0372100ZS;BnaA03G0267400ZS;BnaA02G0252200ZS;BnaC07G0379100ZS;BnaC03G0422600ZS;BnaA01G0321900ZS;BnaC05G0468400ZS;BnaC01G0512500ZS;BnaC08G0414800ZS;BnaC01G0481800ZS;BnaC04G0206300ZS;BnaC03G0…
novel_miR_196	BnaA10G0036200ZS;BnaC03G0162700ZS;BnaC08G0058500ZS;BnaA03G0140400ZS;BnaC05G0036800ZS;BnaC05G0266500ZS
novel_miR_197	BnaA09G0033100ZS;BnaC08G0479500ZS;BnaA03G0033100ZS;BnaC08G0356200ZS;BnaC01G0109300ZS;BnaA02G0042500ZS;BnaC07G0326500ZS;BnaC03G0088100ZS;BnaA03G0167200ZS;BnaC08G0302300ZS;BnaC09G0384000ZS;BnaC02G0493200ZS;BnaC08G0235800ZS;BnaA09G0514100ZS;BnaC03G0153700ZS;BnaC08G0375000ZS;BnaC03G0040100ZS;BnaA01G0408100ZS;BnaA03G0132300ZS;BnaC06G0088100ZS;BnaA07G0174000ZS;BnaC04G0064700ZS;BnaA09G0622900ZS;BnaC05G0…
novel_miR_199	BnaC03G0629500ZS;BnaC06G0271600ZS;BnaC01G0437300ZS;BnaA08G0222300ZS;BnaA03G0198700ZS;BnaC07G0303300ZS;BnaA08G0227800ZS;BnaC04G0482300ZS;BnaC01G0470600ZS;BnaC09G0034100ZS;BnaA01G0352700ZS;BnaA07G0246500ZS;BnaC05G0177500ZS;BnaC02G0340100ZS;BnaA09G0458600ZS;BnaA04G0182200ZS;BnaC03G0636500ZS;BnaA06G0384800ZS;BnaC03G0659100ZS;BnaC03G0233900ZS
novel_miR_20	BnaC04G0382100ZS;BnaC04G0606800ZS;BnaA05G0322000ZS
novel_miR_200	BnaA05G0463900ZS;BnaA04G0189300ZS;BnaC03G0279300ZS;BnaC04G0492600ZS;BnaC03G0408900ZS;BnaA05G0433800ZS;BnaA01G0093200ZS;BnaA09G0055600ZS;BnaA03G0156000ZS;BnaC03G0181800ZS;BnaC09G0042800ZS;BnaC05G0488100ZS;BnaA05G0045000ZS;BnaC05G0523900ZS;BnaC04G0049900ZS;BnaA08G0015500ZS;BnaA08G0205600ZS;BnaA03G0528900ZS;BnaA05G0129300ZS;BnaC01G0435000ZS;BnaA07G0152700ZS;BnaC03G0266400ZS;BnaA02G0194900ZS;BnaA03G0…
novel_miR_202	BnaA06G0116800ZS;BnaA09G0100000ZS;BnaC03G0727600ZS;BnaC04G0569300ZS;BnaA09G0607700ZS;BnaA09G0133400ZS;BnaC09G0414600ZS;BnaA08G0140100ZS;BnaC05G0144000ZS;Bnascaffold0027G0071900ZS;BnaC03G0727800ZS;BnaC04G0414100ZS;BnaA07G0330500ZS;BnaC03G0753100ZS;BnaA06G0315800ZS;BnaC09G0428800ZS;BnaC09G0099700ZS;BnaC03G0506600ZS
novel_miR_203	BnaC02G0093500ZS;BnaA05G0102600ZS;BnaC09G0470200ZS
novel_miR_204	BnaC02G0123400ZS
novel_miR_205	BnaA05G0055800ZS
novel_miR_206	BnaC09G0351300ZS;BnaC03G0045900ZS;BnaC02G0116300ZS;BnaC02G0266500ZS;BnaC06G0072500ZS;BnaA08G0119600ZS;BnaA04G0222000ZS;BnaC01G0338100ZS;BnaC09G0119300ZS;BnaC04G0542600ZS;BnaC04G0534000ZS;BnaC05G0132400ZS;BnaC01G0270700ZS;BnaA03G0111200ZS;BnaA02G0290000ZS;BnaA02G0096800ZS;BnaA01G0205200ZS;BnaC02G0372100ZS;BnaC03G0128200ZS;BnaC02G0395500ZS;BnaC06G0374300ZS;Bnascaffold0686G0000100ZS;BnaC04G0242600ZS…
novel_miR_209	BnaC09G0017400ZS;BnaC08G0428600ZS;BnaC04G0029000ZS;BnaA01G0297500ZS
novel_miR_210	BnaC05G0537300ZS;BnaC08G0175300ZS;BnaC02G0532700ZS;Bnascaffold0027G0024700ZS;BnaC01G0212500ZS;BnaA03G0029100ZS;BnaA09G0138200ZS;BnaC09G0339100ZS;BnaC06G0409300ZS;BnaA10G0113100ZS;BnaC03G0155000ZS;BnaC09G0148100ZS;BnaA03G0133600ZS;BnaA02G0224900ZS;Bnascaffold0026G0059000ZS;BnaC06G0270000ZS;BnaC07G0146100ZS;BnaC05G0574200ZS;BnaC08G0115800ZS;BnaC09G0476300ZS;BnaC06G0061300ZS;BnaC04G0609400ZS;BnaA09G…
novel_miR_211	BnaC02G0123400ZS
novel_miR_212	BnaA03G0119800ZS;BnaA09G0112100ZS;BnaA02G0416200ZS;BnaC09G0114400ZS
novel_miR_213	BnaA03G0156000ZS;BnaC03G0181800ZS;BnaC09G0042800ZS;BnaC05G0488100ZS;BnaA04G0189300ZS;BnaA05G0463900ZS;BnaC03G0279300ZS;BnaC03G0408900ZS;BnaA05G0433800ZS;BnaC04G0492600ZS;BnaA01G0093200ZS;BnaA09G0055600ZS;BnaC04G0049900ZS;BnaA08G0015500ZS;BnaA05G0045000ZS;BnaC05G0523900ZS;BnaC03G0266400ZS;BnaA03G0528900ZS;BnaC01G0435000ZS;BnaA05G0129300ZS;BnaA08G0205600ZS;BnaA07G0152700ZS;BnaC01G0466600ZS;BnaA05G0…
novel_miR_214	BnaA08G0114600ZS;BnaA03G0291000ZS;BnaC01G0125400ZS;BnaC03G0711200ZS;BnaC04G0282000ZS;BnaA08G0306600ZS;BnaA01G0103200ZS
novel_miR_215	BnaC05G0129800ZS;BnaC01G0414500ZS
novel_miR_216	BnaC05G0471700ZS;BnaC04G0216200ZS;BnaC04G0342300ZS;BnaC02G0493800ZS;BnaC05G0130400ZS;BnaC04G0456500ZS;BnaA02G0018800ZS;Bnascaffold1202G0000100ZS;BnaA05G0149200ZS;BnaC02G0391800ZS;BnaA05G0446600ZS;BnaC04G0323700ZS;BnaC03G0324700ZS;BnaC02G0355300ZS;BnaA01G0166000ZS;BnaC02G0085000ZS;BnaC01G0120600ZS;BnaA09G0179400ZS;BnaA09G0671900ZS;BnaC09G0419600ZS;BnaC06G0290600ZS;BnaA07G0181100ZS;BnaC07G0495000ZS…
novel_miR_217	BnaA09G0489200ZS;BnaA01G0006000ZS;BnaA02G0273800ZS;BnaC08G0327600ZS;BnaC03G0199200ZS;BnaA03G0171800ZS
novel_miR_218	BnaC07G0098400ZS;BnaC07G0427900ZS;BnaA01G0040900ZS;BnaA06G0135500ZS
novel_miR_219	BnaC04G0295800ZS;BnaA07G0025300ZS;BnaC09G0369000ZS;BnaA01G0146300ZS
novel_miR_220	BnaA07G0028200ZS;BnaA08G0251700ZS;BnaC05G0538200ZS;BnaA05G0367900ZS;BnaA03G0408700ZS;BnaC04G0026700ZS;BnaC09G0261000ZS;BnaC03G0718700ZS;BnaC03G0771600ZS;BnaC02G0433700ZS;BnaC09G0200900ZS;BnaA03G0403100ZS;BnaC09G0405100ZS;BnaA01G0358800ZS;BnaC02G0165300ZS;BnaA01G0142000ZS;BnaC08G0496300ZS;BnaA08G0118000ZS;BnaC07G0469200ZS;BnaC07G0522200ZS;BnaC09G0074900ZS;BnaA06G0369600ZS;Bnascaffold0024G0000200ZS…
novel_miR_221	BnaC09G0567200ZS;BnaC08G0438200ZS;BnaC01G0163300ZS;BnaC06G0234300ZS;BnaA10G0253500ZS
novel_miR_222	BnaA03G0235900ZS;BnaC09G0229000ZS;BnaA09G0198400ZS;BnaA07G0242000ZS
novel_miR_223	BnaC03G0685200ZS;BnaC03G0181800ZS;BnaA03G0156000ZS;BnaA01G0093200ZS;BnaA09G0055600ZS;BnaA05G0433800ZS;BnaA04G0189300ZS;BnaC02G0048400ZS;BnaC02G0169300ZS;BnaA05G0045000ZS;BnaC03G0266400ZS;BnaA07G0152700ZS;BnaC04G0008400ZS;BnaA05G0129300ZS;BnaC07G0422500ZS;BnaA05G0044900ZS;BnaC01G0466600ZS;BnaC04G0168800ZS;BnaA02G0194900ZS;BnaA03G0447400ZS;BnaC01G0114300ZS;BnaC04G0294400ZS;BnaC04G0050200ZS;BnaA03G0…
novel_miR_225	BnaA05G0119200ZS;BnaC04G0149700ZS;BnaA07G0360200ZS;BnaC06G0423800ZS
novel_miR_226	BnaC01G0211300ZS
novel_miR_227	BnaA06G0431100ZS;BnaA08G0167800ZS;BnaC08G0172200ZS;BnaA08G0016500ZS;BnaC02G0399500ZS;BnaC07G0239200ZS;BnaC07G0471400ZS;BnaA02G0297400ZS;BnaA02G0292300ZS;BnaC07G0238900ZS
novel_miR_228	BnaC03G0813500ZS;BnaA06G0292500ZS;BnaA06G0106100ZS;BnaA06G0313800ZS;BnaA09G0625600ZS;BnaC02G0344700ZS;BnaA05G0315800ZS;BnaA03G0105500ZS;BnaC01G0172800ZS;BnaA03G0028500ZS;BnaC05G0175100ZS;BnaC06G0146800ZS;BnaC06G0198500ZS;BnaC03G0763600ZS;BnaC09G0563500ZS;BnaA02G0386700ZS;BnaC02G0271600ZS;BnaC06G0011100ZS;BnaC04G0350900ZS;BnaC04G0475400ZS;BnaC01G0025500ZS;BnaC04G0069700ZS;BnaC06G0170400ZS;BnaC04G0…
novel_miR_23	BnaC06G0067800ZS;BnaC09G0026400ZS;BnaA08G0087600ZS;BnaC07G0312500ZS;BnaA06G0378200ZS;BnaC02G0468300ZS
novel_miR_230	BnaC03G0805400ZS;BnaA08G0009400ZS;BnaA08G0256600ZS;BnaA06G0075100ZS
novel_miR_231	BnaC03G0102700ZS;BnaA02G0051200ZS;Bnascaffold0571G0000100ZS;BnaC03G0346900ZS;BnaA01G0235300ZS;BnaC03G0189100ZS;BnaC07G0087000ZS;BnaA01G0302200ZS;BnaA07G0198200ZS;BnaA07G0291200ZS;BnaA06G0054200ZS;BnaA06G0022700ZS;BnaC01G0305800ZS;BnaC08G0022000ZS;BnaA09G0450700ZS;BnaA07G0042600ZS;BnaC03G0494600ZS;BnaC07G0072600ZS;BnaC03G0554100ZS;BnaA03G0262100ZS;BnaA01G0225400ZS;BnaC03G0648700ZS;BnaC03G0034000ZS…
novel_miR_25	BnaC03G0281600ZS;BnaC06G0087500ZS;BnaC06G0346800ZS;BnaC04G0259900ZS;BnaA03G0238500ZS;BnaA03G0344200ZS;BnaA06G0310900ZS;BnaA04G0096000ZS;BnaA06G0004700ZS;BnaA08G0110600ZS;BnaC04G0377500ZS
novel_miR_26	BnaA04G0150800ZS;BnaA08G0015500ZS;BnaC05G0523900ZS;BnaA03G0156000ZS;BnaA09G0136900ZS;BnaC03G0181800ZS;BnaC05G0488100ZS;BnaA04G0189300ZS;BnaA05G0463900ZS;BnaC03G0279300ZS;BnaC04G0492600ZS;BnaC03G0408900ZS;BnaA05G0433800ZS;BnaA01G0093200ZS;BnaC01G0466600ZS;BnaA05G0044900ZS;BnaC07G0422500ZS;BnaA01G0408100ZS;BnaC01G0114300ZS;BnaA03G0447400ZS;BnaC04G0168800ZS;BnaC03G0266400ZS;BnaA08G0205600ZS;BnaA03G0…
novel_miR_27	BnaC03G0636500ZS;BnaA04G0182200ZS;BnaA09G0458600ZS;BnaC03G0659100ZS;BnaC03G0233900ZS;BnaA06G0384800ZS;BnaC09G0034100ZS;BnaA01G0352700ZS;BnaC01G0470600ZS;BnaC04G0482300ZS;BnaC02G0340100ZS;BnaA07G0246500ZS;BnaC05G0177500ZS;BnaA03G0198700ZS;BnaA08G0227800ZS;BnaC07G0303300ZS;BnaC03G0629500ZS;BnaC01G0437300ZS;BnaA08G0222300ZS;BnaC06G0271600ZS
novel_miR_28	BnaA08G0131100ZS;BnaC09G0110600ZS;BnaC06G0405200ZS
novel_miR_29	BnaC07G0146300ZS;BnaC09G0003400ZS;BnaC07G0357500ZS;BnaC05G0140100ZS
novel_miR_3	BnaC01G0451600ZS;BnaC05G0337700ZS;BnaC02G0404800ZS;BnaC09G0598800ZS;BnaC01G0283400ZS;BnaC03G0207000ZS;BnaA05G0323000ZS;BnaA01G0361600ZS;BnaA03G0426900ZS;BnaA05G0439900ZS;BnaC02G0520900ZS;BnaA05G0157200ZS;BnaA05G0313800ZS;BnaC05G0501000ZS
novel_miR_30	BnaC05G0456700ZS;BnaA03G0095700ZS;BnaA10G0175100ZS;BnaC02G0426400ZS;BnaA05G0118000ZS;BnaC09G0105400ZS;BnaA09G0445400ZS;BnaC04G0519700ZS;BnaC08G0120200ZS;BnaC04G0145500ZS;BnaC09G0079500ZS;BnaA09G0447000ZS;BnaC08G0255700ZS;BnaA04G0210100ZS;BnaC08G0407500ZS;BnaA05G0406300ZS;BnaA09G0104600ZS;BnaC09G0366100ZS;BnaC04G0100400ZS;BnaC09G0081700ZS;BnaA05G0085700ZS;BnaA01G0120300ZS;BnaA09G0085400ZS;BnaC05G0…
novel_miR_31	BnaA05G0454400ZS;BnaA09G0486200ZS;BnaC09G0455500ZS;BnaC09G0017400ZS;BnaC01G0500400ZS;BnaC01G0249800ZS;BnaC04G0490600ZS;BnaA01G0414800ZS;BnaA09G0438400ZS
novel_miR_32	BnaA05G0045000ZS;BnaC02G0048400ZS;BnaC02G0169300ZS;BnaA09G0055600ZS;BnaA01G0093200ZS;BnaA05G0433800ZS;BnaA04G0189300ZS;BnaC03G0685200ZS;BnaC03G0181800ZS;BnaA03G0156000ZS;BnaC04G0168800ZS;BnaC01G0114300ZS;BnaA02G0194900ZS;BnaA03G0447400ZS;BnaC04G0294400ZS;BnaC07G0422500ZS;BnaA05G0044900ZS;BnaC01G0466600ZS;BnaA07G0152700ZS;BnaA05G0129300ZS;BnaC04G0008400ZS;BnaC03G0266400ZS;BnaA04G0265700ZS;BnaA09G0…
novel_miR_34	BnaC09G0337800ZS;BnaA09G0645700ZS;BnaA09G0128500ZS;BnaC01G0147400ZS;BnaC03G0255000ZS;BnaC08G0496000ZS;BnaC07G0417700ZS;BnaC09G0497800ZS;BnaA02G0049100ZS;BnaA10G0200400ZS;BnaC08G0219200ZS;BnaA08G0206000ZS;BnaC09G0169000ZS;BnaC08G0218400ZS;BnaC03G0727300ZS;BnaA05G0361700ZS;BnaC02G0509700ZS;BnaC05G0458800ZS;BnaA09G0128700ZS;BnaC08G0218300ZS;BnaC01G0353800ZS;BnaC01G0138800ZS;BnaC05G0551300ZS;BnaC08G0…
novel_miR_35	BnaC02G0321200ZS;BnaA10G0095500ZS;BnaA07G0127300ZS;BnaC09G0098400ZS;BnaA01G0235300ZS;BnaA03G0001100ZS;BnaC08G0120300ZS;BnaC06G0337100ZS;BnaA08G0029400ZS;BnaA02G0378200ZS;BnaA07G0255600ZS;BnaC09G0070500ZS;BnaC07G0185000ZS;BnaC02G0321800ZS;BnaC08G0363000ZS;BnaC02G0506000ZS;BnaA07G0020000ZS;BnaA05G0319700ZS;BnaA06G0101500ZS;BnaC04G0264800ZS;BnaC09G0048600ZS;BnaC08G0335300ZS;BnaC02G0479800ZS;BnaC09G0…
novel_miR_36	BnaC04G0049900ZS;BnaA08G0015500ZS;BnaC05G0523900ZS;BnaA05G0045000ZS;BnaC03G0181800ZS;BnaA03G0156000ZS;BnaC05G0488100ZS;BnaC09G0042800ZS;BnaC03G0279300ZS;BnaA04G0189300ZS;BnaA05G0463900ZS;BnaA01G0093200ZS;BnaA09G0055600ZS;BnaC04G0492600ZS;BnaA05G0433800ZS;BnaC03G0408900ZS;BnaC01G0466600ZS;BnaC07G0422500ZS;BnaA05G0044900ZS;BnaC04G0168800ZS;BnaC01G0114300ZS;BnaA02G0194900ZS;BnaA03G0447400ZS;BnaC03G0…
novel_miR_37	BnaC08G0411700ZS;BnaC04G0467200ZS;BnaA09G0562700ZS;BnaA09G0438400ZS;BnaC06G0327500ZS;BnaC01G0249800ZS;BnaA07G0285700ZS
novel_miR_39	BnaC05G0527600ZS;BnaC02G0223400ZS;BnaA06G0399500ZS;BnaA01G0312500ZS;BnaA06G0414400ZS;BnaA04G0062400ZS;BnaC08G0522400ZS;BnaA09G0445400ZS;BnaA09G0134700ZS;BnaC05G0078400ZS;BnaC07G0282400ZS;BnaA09G0586000ZS;BnaA09G0659600ZS;BnaC09G0384500ZS;BnaC08G0107100ZS;BnaA01G0402700ZS;BnaC09G0160200ZS;BnaC01G0386500ZS;BnaC05G0059000ZS;BnaA09G0173800ZS;BnaA01G0266000ZS;BnaC01G0325800ZS;BnaC07G0282500ZS;BnaA09G0…
novel_miR_4	BnaC02G0519600ZS;BnaA02G0102300ZS;BnaA02G0388200ZS;BnaC07G0311200ZS;BnaA03G0345100ZS
novel_miR_40	BnaC05G0266500ZS;BnaC05G0036800ZS;BnaA03G0140400ZS;BnaC08G0058500ZS;BnaC03G0162700ZS;BnaA10G0036200ZS
novel_miR_41	BnaC02G0509700ZS;BnaC05G0458800ZS;BnaA09G0128700ZS;BnaC08G0218300ZS;BnaA05G0361700ZS;BnaC01G0138800ZS;BnaC05G0551300ZS;BnaC01G0353800ZS;BnaA04G0267600ZS;BnaC03G0609900ZS;BnaC08G0501700ZS;BnaC08G0491700ZS;BnaA10G0155600ZS;BnaC07G0074400ZS;BnaC04G0237100ZS;BnaC05G0366400ZS;BnaC09G0337800ZS;BnaA09G0645700ZS;BnaA09G0128500ZS;BnaC03G0255000ZS;BnaC08G0496000ZS;BnaC07G0417700ZS;BnaC01G0147400ZS;BnaA10G0…
novel_miR_42	BnaC04G0066100ZS;BnaC03G0662300ZS;BnaC03G0168700ZS;BnaA08G0206100ZS;BnaA07G0083400ZS;BnaA07G0181700ZS;BnaA09G0412600ZS;BnaA03G0145200ZS;BnaC05G0258700ZS
novel_miR_43	BnaA04G0233200ZS;BnaC02G0085200ZS;BnaC03G0513600ZS;BnaA01G0016400ZS;BnaC04G0101800ZS;BnaA03G0034100ZS;BnaA07G0303600ZS;BnaC07G0237300ZS;BnaA06G0178300ZS;BnaA01G0228800ZS;BnaC09G0616900ZS;BnaA10G0296300ZS;BnaA09G0128800ZS;BnaC01G0019200ZS;BnaC05G0245200ZS;BnaA08G0312000ZS;BnaC01G0293100ZS;BnaA02G0262100ZS;BnaA05G0086400ZS;BnaA01G0089700ZS;BnaC03G0595000ZS;BnaA02G0420100ZS;BnaC01G0120600ZS;BnaC02G0…
novel_miR_45	BnaA09G0031900ZS;BnaA02G0097200ZS;BnaA05G0433000ZS;BnaC08G0005800ZS;BnaA08G0319100ZS;BnaA06G0105600ZS;BnaC05G0249200ZS;BnaA09G0460600ZS;BnaC02G0474800ZS;BnaA05G0370400ZS;BnaA10G0046900ZS;BnaC03G0343500ZS;BnaC09G0019700ZS;BnaC05G0537700ZS;BnaA03G0321800ZS;BnaC08G0429500ZS;BnaC09G0016400ZS;BnaA01G0276700ZS;BnaC05G0265400ZS;BnaC07G0282500ZS;BnaA03G0068100ZS;BnaC06G0383900ZS;BnaC05G0196200ZS;BnaA09G0…
novel_miR_47	BnaC07G0491400ZS;BnaA03G0566700ZS;BnaA02G0288100ZS;BnaC07G0490800ZS;BnaC02G0392200ZS;BnaC07G0491100ZS;BnaA03G0512200ZS;BnaA08G0226100ZS
novel_miR_48	BnaA10G0036200ZS;BnaC08G0058500ZS;BnaC03G0162700ZS;BnaA03G0140400ZS;BnaC05G0266500ZS;BnaC05G0036800ZS
novel_miR_49	BnaC06G0063100ZS;Bnascaffold0027G0057300ZS;Bnascaffold0027G0034100ZS;Bnascaffold3075G0000200ZS;BnaA06G0020000ZS;Bnascaffold0027G0067300ZS;BnaA05G0413800ZS;BnaC02G0501600ZS;BnaC06G0245200ZS;Bnascaffold0027G0062400ZS;BnaC06G0223000ZS
novel_miR_5	BnaC06G0009400ZS;BnaA08G0050500ZS;BnaC08G0066500ZS
novel_miR_50	BnaC05G0011900ZS;BnaC01G0437000ZS
novel_miR_51	BnaA08G0167800ZS;BnaA06G0431100ZS;BnaC08G0172200ZS;BnaA08G0016500ZS;BnaC02G0399500ZS;BnaC07G0239200ZS;BnaC07G0471400ZS;BnaA02G0297400ZS;BnaA02G0292300ZS;BnaC07G0238900ZS
novel_miR_52	BnaA09G0438400ZS;BnaC01G0249800ZS;BnaC08G0411700ZS;BnaC04G0467200ZS;BnaA09G0562700ZS
novel_miR_53	BnaC08G0404600ZS;BnaA10G0063300ZS;BnaC03G0175100ZS;BnaA10G0278900ZS;BnaC09G0086100ZS;BnaA06G0042100ZS;BnaC07G0005800ZS;BnaC09G0253400ZS;BnaA09G0557300ZS;BnaC04G0429200ZS;BnaA05G0068000ZS;BnaA09G0223300ZS;BnaC05G0170100ZS;BnaC03G0146400ZS;BnaA03G0154900ZS;BnaA10G0063500ZS;BnaC07G0296700ZS;BnaC02G0363500ZS;BnaA06G0033600ZS;BnaC04G0382000ZS;BnaA03G0150100ZS;BnaA02G0266900ZS;BnaA02G0337400ZS;BnaC02G0…
novel_miR_54	BnaC06G0224400ZS;BnaC02G0286300ZS;BnaA05G0038600ZS;BnaA09G0413300ZS;BnaA07G0006700ZS;BnaC04G0551300ZS;Bnascaffold0027G0030400ZS;BnaC08G0271200ZS;BnaA07G0227600ZS;BnaA01G0133800ZS;BnaA02G0214400ZS;BnaA09G0647700ZS;BnaC07G0016900ZS;BnaA07G0212300ZS;BnaA03G0448900ZS;BnaC01G0172300ZS;BnaC04G0042000ZS;BnaA03G0384900ZS;BnaA05G0320200ZS;BnaC08G0506300ZS;BnaA08G0240400ZS;BnaA04G0235900ZS;BnaC07G0254700ZS…
novel_miR_55	BnaC02G0344700ZS;BnaA09G0625600ZS;BnaA03G0105500ZS;BnaA05G0315800ZS;BnaA03G0028500ZS;BnaC01G0172800ZS;BnaC06G0146800ZS;BnaC05G0175100ZS;BnaA06G0292500ZS;BnaC03G0813500ZS;BnaA06G0313800ZS;BnaA06G0106100ZS;BnaA02G0386700ZS;BnaC04G0475400ZS;BnaC04G0350900ZS;BnaC06G0011100ZS;BnaC02G0271600ZS;BnaC01G0025500ZS;BnaC05G0131200ZS;BnaC06G0170400ZS;BnaC04G0429200ZS;BnaC04G0069700ZS;BnaC06G0198500ZS;BnaC03G0…
novel_miR_56	BnaC03G0079500ZS;BnaC06G0207700ZS;BnaA03G0070300ZS;BnaC09G0441600ZS;BnaC02G0117700ZS;BnaC09G0414300ZS;BnaC03G0483400ZS;BnaA10G0137700ZS;BnaA07G0200300ZS;BnaA10G0158800ZS
novel_miR_57	BnaA03G0189400ZS;BnaA02G0307100ZS;BnaC04G0077000ZS;BnaA05G0335900ZS;BnaA05G0126500ZS
novel_miR_6	BnaC08G0172200ZS;BnaA08G0016500ZS;BnaC02G0399500ZS;BnaA08G0167800ZS;BnaA06G0431100ZS;BnaC07G0471400ZS;BnaC07G0239200ZS;BnaC07G0238900ZS;BnaA02G0297400ZS;BnaA02G0292300ZS
novel_miR_60	BnaC02G0123400ZS
novel_miR_61	BnaC05G0366400ZS;BnaC04G0237100ZS;BnaA10G0155600ZS;BnaC08G0491700ZS;BnaC07G0074400ZS;BnaC08G0501700ZS;BnaC03G0609900ZS;BnaA04G0267600ZS;BnaC01G0353800ZS;BnaC05G0551300ZS;BnaC01G0138800ZS;BnaA05G0361700ZS;BnaA09G0128700ZS;BnaC08G0218300ZS;BnaC02G0509700ZS;BnaC05G0458800ZS;BnaC09G0169000ZS;BnaA08G0206000ZS;BnaC03G0727300ZS;BnaC08G0218400ZS;BnaA02G0049100ZS;BnaC09G0497800ZS;BnaC08G0219200ZS;BnaA10G0…
novel_miR_62	BnaA03G0151900ZS;BnaA06G0284500ZS;BnaA07G0050500ZS;Bnascaffold0581G0000100ZS;BnaC08G0066800ZS;BnaC05G0074600ZS;BnaC06G0287700ZS;BnaA06G0059300ZS;BnaC03G0545600ZS
novel_miR_63	BnaC09G0025300ZS;BnaC03G0686800ZS
novel_miR_64	BnaA07G0142700ZS;BnaC03G0398200ZS;BnaA03G0313300ZS;BnaC08G0022600ZS;BnaC03G0686800ZS;BnaC04G0282000ZS;BnaC07G0207200ZS;BnaC03G0398500ZS
novel_miR_65	BnaA06G0108100ZS;BnaA07G0236100ZS;BnaC07G0322700ZS;BnaC06G0256600ZS;BnaC03G0758500ZS
novel_miR_66	BnaC02G0123400ZS
novel_miR_67	BnaC03G0711200ZS;BnaA03G0291000ZS;BnaC01G0125400ZS;BnaA08G0114600ZS;BnaA08G0306600ZS;BnaC04G0282000ZS;BnaA01G0103200ZS
novel_miR_68	BnaC04G0606800ZS;BnaC04G0382100ZS;BnaA05G0322000ZS
novel_miR_69	BnaC08G0428600ZS;BnaC04G0029000ZS;BnaA01G0297500ZS;BnaC09G0017400ZS
novel_miR_7	BnaC02G0123400ZS
novel_miR_70	BnaA04G0207300ZS;BnaC07G0032200ZS;BnaC01G0442900ZS;BnaA04G0204000ZS;BnaA07G0188100ZS;BnaC07G0541000ZS;BnaA04G0285500ZS;BnaC08G0128900ZS;BnaA09G0611500ZS;BnaA01G0356000ZS;BnaC01G0463200ZS;BnaA04G0229400ZS;BnaC07G0483600ZS;BnaC04G0152500ZS;BnaC01G0046900ZS;BnaC03G0645300ZS;BnaA06G0066200ZS;BnaA10G0025100ZS;BnaA09G0005300ZS;BnaA09G0185500ZS;BnaC01G0513900ZS;BnaA01G0400800ZS;BnaC08G0448300ZS;BnaA03G0…
novel_miR_71	BnaC09G0322500ZS;BnaC07G0456800ZS;BnaA10G0072400ZS
novel_miR_72	BnaA02G0009400ZS;BnaA04G0027100ZS;BnaC06G0077300ZS;BnaA03G0034200ZS;BnaA07G0151700ZS;BnaA02G0112200ZS;BnaC02G0137400ZS
novel_miR_73	BnaC07G0357600ZS;BnaC09G0061000ZS;BnaC06G0058300ZS;BnaC06G0334300ZS;BnaA07G0303600ZS;BnaA09G0011900ZS;BnaC04G0605900ZS;BnaA08G0136100ZS;BnaC03G0337400ZS;BnaC09G0355000ZS;BnaC01G0078200ZS;BnaC06G0092900ZS;BnaC06G0399900ZS;BnaC04G0016200ZS;BnaA03G0027600ZS;BnaA09G0003600ZS;BnaA03G0248900ZS;BnaC03G0393500ZS;BnaA08G0215500ZS;BnaA08G0201200ZS;BnaA05G0399600ZS;BnaC05G0474200ZS;BnaA09G0071400ZS;BnaA03G0…
novel_miR_74	BnaA01G0236500ZS;BnaC09G0513000ZS;BnaC09G0512700ZS
novel_miR_76	BnaC08G0047500ZS;BnaC08G0028500ZS;BnaA05G0184000ZS;BnaA08G0038200ZS;BnaC04G0440900ZS;BnaC05G0313500ZS;BnaC01G0228000ZS
novel_miR_77	BnaC09G0019400ZS;BnaC03G0751900ZS;BnaC04G0603500ZS;BnaC03G0134800ZS;BnaA08G0319100ZS;BnaA10G0185700ZS;BnaC09G0211700ZS;BnaC05G0450100ZS;BnaC03G0387300ZS;BnaC01G0210100ZS;Bnascaffold0072G0000200ZS;BnaA01G0344800ZS;BnaA06G0004700ZS;BnaC07G0432300ZS;BnaA07G0015000ZS;BnaA09G0135800ZS;BnaA01G0288200ZS;Bnascaffold0238G0000200ZS;BnaC08G0448300ZS;BnaA03G0439900ZS;BnaA01G0400800ZS;BnaA05G0120800ZS;BnaC03G…
novel_miR_78	BnaA07G0281300ZS;BnaA05G0177100ZS;BnaA07G0117700ZS;BnaA02G0415800ZS;Bnascaffold0025G0016300ZS;BnaC08G0037100ZS;BnaC01G0177500ZS;BnaA07G0308500ZS;BnaA05G0037200ZS;BnaC04G0063000ZS;BnaA03G0446500ZS;BnaA01G0138900ZS;BnaC03G0187500ZS;BnaA06G0140200ZS;BnaA06G0364400ZS;BnaA04G0167800ZS;BnaC04G0340600ZS;BnaC07G0457400ZS;BnaA08G0030700ZS;BnaC01G0515000ZS;BnaC05G0298900ZS;BnaC08G0433100ZS;BnaA10G0200100ZS…
novel_miR_79	BnaC04G0402000ZS;BnaC08G0219700ZS;BnaA09G0409400ZS;BnaC06G0105700ZS;BnaC08G0506400ZS;BnaC09G0611600ZS;BnaA02G0256500ZS;BnaC04G0223500ZS;BnaC04G0402500ZS;BnaC02G0342800ZS;BnaC03G0693000ZS;BnaC06G0358800ZS;BnaC08G0015400ZS;BnaC08G0283000ZS;BnaA10G0111100ZS;BnaA10G0072700ZS;BnaC02G0456100ZS;BnaA07G0219300ZS;BnaA07G0279200ZS;BnaC03G0566700ZS;BnaC04G0336300ZS;BnaA09G0707100ZS;Bnascaffold0025G0020700ZS…
novel_miR_8	BnaC05G0472700ZS;BnaA02G0200800ZS;BnaA09G0552400ZS;BnaA06G0090200ZS;BnaC05G0536300ZS;BnaC04G0054100ZS;BnaC07G0454400ZS;BnaA05G0475300ZS;BnaC04G0135800ZS;BnaA03G0477000ZS;BnaC03G0250900ZS;BnaC08G0399100ZS;BnaC02G0065900ZS;BnaC02G0420100ZS;BnaC02G0510100ZS;BnaC08G0530200ZS;BnaC03G0129900ZS;BnaA02G0108000ZS;BnaA03G0212500ZS;BnaC02G0451200ZS;BnaC07G0013200ZS;BnaC03G0080000ZS;BnaA01G0418700ZS;BnaA07G0…
novel_miR_80	BnaA08G0167800ZS;BnaA06G0431100ZS;BnaC02G0399500ZS;BnaC08G0172200ZS;BnaA08G0016500ZS;BnaC07G0239200ZS;BnaC07G0471400ZS;BnaA02G0292300ZS;BnaA02G0297400ZS;BnaC07G0238900ZS
novel_miR_81	BnaA10G0091400ZS
novel_miR_82	BnaA01G0065900ZS;BnaC01G0079100ZS
novel_miR_83	BnaC07G0052600ZS;BnaA07G0028200ZS;BnaA09G0393700ZS;BnaA03G0343700ZS;BnaC03G0414600ZS
novel_miR_85	BnaC02G0275500ZS;BnaC06G0075500ZS;BnaA10G0117800ZS;BnaC03G0670200ZS;BnaC04G0167700ZS
novel_miR_86	BnaC03G0623100ZS;BnaC09G0301300ZS;BnaA09G0256600ZS
novel_miR_87	BnaC02G0123400ZS
novel_miR_88	BnaA01G0187400ZS;BnaA06G0366700ZS;BnaC02G0163100ZS;BnaC08G0460800ZS;BnaC08G0377400ZS;BnaC07G0325900ZS;BnaC05G0460000ZS;BnaA02G0130600ZS;BnaC04G0599400ZS;BnaA07G0077000ZS;BnaA03G0064700ZS;BnaC07G0118900ZS;BnaA06G0282700ZS;BnaC04G0238600ZS;BnaA09G0606900ZS;BnaC08G0510000ZS;BnaA07G0308300ZS
novel_miR_89	BnaA07G0290100ZS;BnaC07G0460800ZS;BnaA03G0482800ZS
novel_miR_9	BnaA10G0138000ZS;BnaC03G0270200ZS;Bnascaffold0025G0005300ZS;BnaC07G0512400ZS;BnaC07G0366900ZS;BnaC05G0527600ZS;BnaA06G0327100ZS;BnaA01G0017200ZS;BnaC05G0429000ZS;BnaC04G0527800ZS;BnaA07G0017100ZS;BnaA06G0068600ZS;BnaA06G0121700ZS;BnaC09G0414500ZS;BnaA09G0502700ZS;BnaC02G0416900ZS;Bnascaffold0027G0045400ZS;BnaA04G0245600ZS;BnaA02G0306700ZS;BnaC06G0171400ZS;BnaC07G0512300ZS;BnaA05G0384800ZS;BnaC02G…
novel_miR_90	BnaC02G0123400ZS
novel_miR_91	BnaA09G0609200ZS;BnaC04G0258200ZS;BnaA03G0217300ZS;BnaA03G0046400ZS;BnaC05G0323700ZS;BnaA01G0069600ZS;BnaC03G0363100ZS;BnaA06G0139900ZS;BnaA06G0366100ZS;BnaA03G0303000ZS;BnaA10G0018900ZS;BnaA06G0174800ZS;BnaC03G0255800ZS;BnaC08G0253400ZS;BnaA10G0022600ZS;BnaC07G0461100ZS;BnaC08G0253600ZS;BnaA05G0437400ZS;BnaC09G0279500ZS;BnaC03G0619900ZS;BnaA05G0497100ZS;BnaA08G0251800ZS;BnaC07G0524500ZS;BnaC03G0…
novel_miR_92	BnaA10G0183500ZS;BnaC02G0198800ZS;BnaC02G0096300ZS;BnaA07G0206200ZS
novel_miR_94	BnaA09G0339700ZS;BnaA06G0449400ZS;BnaA02G0195600ZS;BnaA08G0062500ZS;BnaA05G0079900ZS;BnaA09G0033200ZS;BnaA09G0610200ZS;BnaC06G0247600ZS;BnaC02G0260500ZS;BnaC09G0355900ZS;BnaC06G0184800ZS;BnaA09G0299400ZS;BnaC07G0178300ZS;BnaC09G0017700ZS;BnaA10G0037300ZS;BnaC09G0066300ZS;BnaC01G0408400ZS;BnaC09G0213900ZS;BnaA03G0300000ZS;BnaA02G0304500ZS;BnaC03G0730000ZS;BnaA03G0544300ZS;BnaA08G0126700ZS;BnaC06G0…
novel_miR_95	BnaA10G0129900ZS;BnaC02G0132700ZS
novel_miR_96	BnaA08G0079500ZS;BnaC03G0289000ZS;BnaA10G0185400ZS;BnaC05G0141900ZS;BnaC08G0259900ZS;BnaC05G0307000ZS;BnaA08G0247600ZS;BnaC06G0165800ZS;BnaC01G0497500ZS;BnaC01G0333500ZS;BnaA09G0146100ZS;BnaA06G0147900ZS;BnaA03G0244400ZS;BnaC02G0133100ZS;BnaC04G0567200ZS;BnaC09G0442800ZS;BnaC08G0112800ZS;BnaC09G0476800ZS;BnaA01G0272900ZS;BnaA07G0173500ZS;BnaA06G0035700ZS;BnaA01G0417600ZS;BnaA04G0255800ZS
novel_miR_97	BnaC03G0686800ZS;BnaC09G0025300ZS
novel_miR_98	BnaC03G0162700ZS;BnaC08G0058500ZS;BnaA10G0036200ZS;BnaC05G0036800ZS;BnaC05G0266500ZS;BnaA03G0140400ZS
novel_miR_99	BnaA09G0215500ZS;BnaC02G0404800ZS

## Sheet: Table S10
Table S10 The expression levels of DEmiRNAs in B. napus S268
77 common miRNAs in ( 0 vs 12, 0 vs 24, 3 vs 12, and 3 vs 24 h)
miRNA	0h	3h	12h	24h
bna-miR1140	1978.18	593.564	43.2738	91.9021
bna-miR160a	107.76	113.724	513.01	465.413
bna-miR160b	103.971	102.933	590.375	496.583
bna-miR160d	103.971	102.933	590.375	496.583
bna-miR164a	5489.73	4954.18	570.555	1198.16
bna-miR166f	9186.17	6874.15	2325.23	3062.17
bna-miR167a	13438.8	15351	3860.7	8338.58
bna-miR167b	13437.5	15361.7	3860.7	8348.08
bna-miR167c	14726.8	16276.4	4052.43	8927.07
bna-miR172a	21909.9	35411.5	400.368	2223.62
bna-miR172b	1641.98	1701.38	89.4552	132.032
bna-miR172c	1641.98	1701.38	89.4552	132.032
bna-miR172d	320.289	469.753	22.0004	101.398
bna-miR390a	920.671	485.724	337.007	122
bna-miR390b	908.688	485.724	337.007	143.138
bna-miR390c	925.077	485.724	337.007	122
bna-miR394a	1065.54	778.553	153.276	225.007
bna-miR394b	1001.22	730.415	153.276	225.007
bna-miR395a	1921.33	3615.8	86.5476	200.812
bna-miR395b	1921.33	3615.8	86.5476	200.812
bna-miR395c	1908.73	3604.17	53.9105	200.812
bna-miR403	52164.7	43758.3	11647.2	23498.3
bna-miR6034	2230.95	818.989	34.0909	20.065
bna-miR824	879.791	826.623	64.5472	61.2681
novel_miR_103	5353.39	1562.85	687.099	10.0325
novel_miR_106	249.53	225.767	0	0
novel_miR_115	348.661	258.139	107.821	103.008
novel_miR_118	2425.08	2395.65	165.366	297.918
novel_miR_120	302.324	380.973	129.821	83.4792
novel_miR_122	590.542	733.982	3161.43	193.837
novel_miR_126	252.884	263.183	110.002	41.2031
novel_miR_131	667.555	892.912	143.366	124.146
novel_miR_145	590.542	733.982	3161.43	193.837
novel_miR_146	525.583	430.021	4471.23	3620.62
novel_miR_148	5353.39	1562.85	687.099	10.0325
novel_miR_149	134.283	153.593	10.6367	0
novel_miR_15	8320.84	3475.42	1025.75	393.95
novel_miR_150	302.324	380.973	129.821	83.4792
novel_miR_152	153.228	176.016	22.7273	20.065
novel_miR_156	56.7444	66.4262	10.6367	0
novel_miR_165	5540.12	4585.33	1016.38	1230.73
novel_miR_166	2027.59	1184.61	22.0004	52.8452
novel_miR_169	590.542	733.982	3161.43	193.837
novel_miR_170	85.1166	100.48	10.6367	10.569
novel_miR_171	134.283	153.593	10.6367	0
novel_miR_176	22.0268	26.5568	1139.66	2534.58
novel_miR_178	22.0268	26.5568	1129.02	2524.55
novel_miR_179	434.919	80.511	0	0
novel_miR_180	56.7444	66.4262	10.6367	0
novel_miR_182	461.351	425.613	6006.63	6010.08
novel_miR_183	404.264	656.491	2389.12	5801.32
novel_miR_188	1205.51	1300.94	111.456	187.56
novel_miR_193	49.1663	97.1175	678.643	591.168
novel_miR_195	153.228	175.175	22.7273	20.065
novel_miR_197	1205.51	1300.94	111.456	187.56
novel_miR_199	840.163	375.158	244.185	111.967
novel_miR_200	590.542	733.982	3161.43	193.837
novel_miR_206	559.047	429.385	76.6378	31.1706
novel_miR_213	590.542	733.982	3161.43	193.837
novel_miR_219	225.129	261.433	1468.48	1682.14
novel_miR_26	85.1166	100.48	10.6367	10.569
novel_miR_27	840.163	375.158	244.185	111.967
novel_miR_30	844.73	766.922	233.548	156.926
novel_miR_33	68.7278	36.507	677.19	424.746
novel_miR_36	590.542	733.982	3161.43	193.837
novel_miR_43	434.919	80.511	0	0
novel_miR_5	498.716	512.144	161.731	164.812
novel_miR_50	459.684	320.431	167.547	134.178
novel_miR_64	525.583	430.021	4471.23	3620.62
novel_miR_71	8428.48	10000.5	59361.5	42789
novel_miR_72	380.024	460.644	3830.78	3309.61
novel_miR_8	462.15	408.371	11.3636	103.008
novel_miR_83	45.3773	53.1136	384.643	413.104
novel_miR_84	538.182	507.101	3044.04	3173.92
novel_miR_91	1205.51	1300.94	111.456	187.56
novel_miR_95	3030.8	3188.84	29587.4	27469.6
novel_miR_99	112.872	117.018	638.01	724.81
12 common elements in (0 vs. 3, 0 vs 12,and 0 vs 24 h)
miRNA	0h	3h	12h	24h
bna-miR1140	1978.18	593.564	43.2738	91.9021
bna-miR6034	2230.95	818.989	34.0909	20.065
novel_miR_103	5353.39	1562.85	687.099	10.0325
novel_miR_108	47.9337	193.394	465.642	622.713
novel_miR_148	5353.39	1562.85	687.099	10.0325
novel_miR_15	8320.84	3475.42	1025.75	393.95
novel_miR_179	434.919	80.511	0	0
novel_miR_199	840.163	375.158	244.185	111.967
novel_miR_27	840.163	375.158	244.185	111.967
novel_miR_43	434.919	80.511	0	0
novel_miR_70	7318.89	2731.22	4458.8	266.21
novel_miR_77	7318.89	2731.22	4458.8	266.21
9 common elements in(3 vs 12, 3 vs 24, and 12 vs 24 h)
miRNA	0h	3h	12h	24h
bna-miR172a	21909.9	35411.5	400.368	2223.62
novel_miR_103	5353.39	1562.85	687.099	10.0325
novel_miR_122	590.542	733.982	3161.43	193.837
novel_miR_145	590.542	733.982	3161.43	193.837
novel_miR_148	5353.39	1562.85	687.099	10.0325
novel_miR_169	590.542	733.982	3161.43	193.837
novel_miR_200	590.542	733.982	3161.43	193.837
novel_miR_213	590.542	733.982	3161.43	193.837
novel_miR_36	590.542	733.982	3161.43	193.837

[truncated: 1 more sheets: Table S11]
